# Supplementary material for: Causal Associations Between Smoking, Brain Structural Alterations and Psychiatric Disorders: Evidence From a Mediation Analysis
Source: Addict Biol. 2025 Nov 25;30(12):e70102. doi: 10.1111/adb.70102 (PMC12646685; doi:10.1111/adb.70102)
Supplement: Supplementary file 1 — Data S1: Supporting information. [file ADB-30-e70102-s001.zip]

Archive with 5 entries (4 files):
- supplementary materials/
- supplementary materials/Supplementary Figure1-3.docx
- supplementary materials/Supplementary Figure_4.pdf
- supplementary materials/Supplementary Figure_5.tif
- supplementary materials/Supplementary Table.xlsx
