# Supplementary material for: Causal Associations Between Smoking, Brain Structural Alterations and Psychiatric Disorders: Evidence From a Mediation Analysis
Source: Addict Biol. 2025 Nov 25;30(12):e70102. doi: 10.1111/adb.70102 (PMC12646685; doi:10.1111/adb.70102)
Supplement: Supplementary file 1 — Data S1: Supporting information. [file ADB-30-e70102-s001.zip › supplementary materials/Supplementary Table.xlsx]

## Sheet: Supplementary Table 1
Supplementary Table 1 Causal relationships between Smoking and Psychiatric Disorders
Exposure	Outcome	Method	N_IV	P_IV	OR [95%CI]	Q_P	P_pleiotropy	P
MDD	Smoking	IVW	34	5e-08	1.072 [1.024-1.098]	8.324e-05	NA	1.028e-05
MDD	Smoking	WM	34	5e-08	1.050 [1.015-1.086]	NA	NA	0.004492
MDD	Smoking	MR-Egger	34	5e-08	1.256 [1.039-1.105]	0.0013307	0.094	0.01995
SCZ	Smoking	IVW	109	5e-08	1.025 [1.018-1.032]	2.421e-05	NA	1.702e-12
SCZ	Smoking	WM	109	5e-08	1.020 [1.011-1.029]	NA	NA	1.002e-05
SCZ	Smoking	MR-Egger	109	5e-08	1.015 [0.979-1.052]	2.069e-05	0.571	0.4128
BP	Smoking	IVW	42	5e-08	0.991 [0.980-1.002]	0.006	NA	0.109
BP	Smoking	WM	42	5e-08	0.998 [0.985-1.012]	NA	NA	0.815
BP	Smoking	MR-Egger	42	5e-08	1.005 [0.944-1.069]	0.005	0.664	0.887
Smoking	MDD	IVW	84	5e-08	1.718 [1.480-1.995]	7.378e-12	NA	1.14e-12
Smoking	MDD	WM	84	5e-08	1.763 [1.502-2.069]	NA	NA	4.044e-12
Smoking	MDD	MR-Egger	84	5e-08	1.577 [0.759-3.273]	4.852e-12	0.814	0.2253
Smoking	SCZ	IVW	75	5e-08	3.744 [2.712-5.169]	1.791e-10	NA	1.022e-15
Smoking	SCZ	WM	75	5e-08	3.307 [2.328-4.698]	NA	NA	2.417e-11
Smoking	SCZ	MR-Egger	75	5e-08	3.002 [0.464-19.419]	1.182e-10	0.814	0.2523
Smoking	BP	IVW	80	5e-08	3.960 [2.727-5.751]	1.76e-17	NA	4.774e-13
Smoking	BP	WM	80	5e-08	3.372[2.345-4.847]	NA	NA	5.251e-11
Smoking	BP	MR-Egger	80	5e-08	4.901 [0.614-39.128]	1.047e-17	0.839	0.1377
MDD: major depressive disorder; SCZ: schizophrenia; BP: bipolar disorder; IVW: inverse variance-weighted; WM: weighted median; N_IV: number of instrumental variables; OR: odds ratio; CI: confidence interval; NA: not applicable; Q_P: Cochran's P value of heterogeneity;

## Sheet: Supplementary Table 2
Supplementary Table 2 Information for brain imaging-derived phenotypes (IDPs)
IDP ID	IDP short name		Category name	IDP description
0001	IDP_T1_SIENAX_peripheral_grey_normalised_volume		regional and tissue volume	Volume of peripheral cortical grey matter (from T1 brain image, normalised for head size)
0002	IDP_T1_SIENAX_peripheral_grey_unnormalised_volume		regional and tissue volume	Volume of peripheral cortical grey matter (from T1 brain image)
0003	IDP_T1_SIENAX_CSF_normalised_volume		regional and tissue volume	Volume of ventricular cerebrospinal fluid (from T1 brain image, normalised for head size)
0004	IDP_T1_SIENAX_CSF_unnormalised_volume		regional and tissue volume	Volume of ventricular cerebrospinal fluid (from T1 brain image)
0005	IDP_T1_SIENAX_grey_normalised_volume		regional and tissue volume	Volume of grey matter (from T1 brain image, normalised for head size)
0006	IDP_T1_SIENAX_grey_unnormalised_volume		regional and tissue volume	Volume of grey matter (from T1 brain image)
0007	IDP_T1_SIENAX_white_normalised_volume		regional and tissue volume	Volume of white matter (from T1 brain image, normalised for head size)
0008	IDP_T1_SIENAX_white_unnormalised_volume		regional and tissue volume	Volume of white matter (from T1 brain image)
0009	IDP_T1_SIENAX_brain-normalised_volume		regional and tissue volume	Volume of brain, grey+white, from T1 brain image, normalised for head size
0010	IDP_T1_SIENAX_brain-unnormalised_volume		regional and tissue volume	Volume of brain, grey+white, from T1 brain image
0011	IDP_T1_FIRST_left_thalamus_volume		regional and tissue volume	Volume of left thalamus (from T1 brain image)
0012	IDP_T1_FIRST_right_thalamus_volume		regional and tissue volume	Volume of right thalamus (from T1 brain image)
0013	IDP_T1_FIRST_left_caudate_volume		regional and tissue volume	Volume of left caudate (from T1 brain image)
0014	IDP_T1_FIRST_right_caudate_volume		regional and tissue volume	Volume of right caudate (from T1 brain image)
0015	IDP_T1_FIRST_left_putamen_volume		regional and tissue volume	Volume of left putamen (from T1 brain image)
0016	IDP_T1_FIRST_right_putamen_volume		regional and tissue volume	Volume of right putamen (from T1 brain image)
0017	IDP_T1_FIRST_left_pallidum_volume		regional and tissue volume	Volume of left pallidum (from T1 brain image)
0018	IDP_T1_FIRST_right_pallidum_volume		regional and tissue volume	Volume of right pallidum (from T1 brain image)
0019	IDP_T1_FIRST_left_hippocampus_volume		regional and tissue volume	Volume of left hippocampus (from T1 brain image)
0020	IDP_T1_FIRST_right_hippocampus_volume		regional and tissue volume	Volume of right hippocampus (from T1 brain image)
0021	IDP_T1_FIRST_left_amygdala_volume		regional and tissue volume	Volume of left amygdala (from T1 brain image)
0022	IDP_T1_FIRST_right_amygdala_volume		regional and tissue volume	Volume of right amygdala (from T1 brain image)
0023	IDP_T1_FIRST_left_accumbens_volume		regional and tissue volume	Volume of left accumbens (from T1 brain image)
0024	IDP_T1_FIRST_right_accumbens_volume		regional and tissue volume	Volume of right accumbens (from T1 brain image)
0025	IDP_T1_FIRST_brain_stem+4th_ventricle_volume		regional and tissue volume	Volume of brain stem + 4th ventricle (from T1 brain image)
0026	IDP_T1_FAST_ROIs_L_frontal_pole		regional and tissue volume	Volume of grey matter in Left Frontal Pole
0027	IDP_T1_FAST_ROIs_R_frontal_pole		regional and tissue volume	Volume of grey matter in Right Frontal Pole
0028	IDP_T1_FAST_ROIs_L_insular_cortex		regional and tissue volume	Volume of grey matter in Left Insular Cortex
0029	IDP_T1_FAST_ROIs_R_insular_cortex		regional and tissue volume	Volume of grey matter in Right Insular Cortex
0030	IDP_T1_FAST_ROIs_L_sup_front_gyrus		regional and tissue volume	Volume of grey matter in Left Superior Frontal Gyrus
0031	IDP_T1_FAST_ROIs_R_sup_front_gyrus		regional and tissue volume	Volume of grey matter in Right Superior Frontal Gyrus
0032	IDP_T1_FAST_ROIs_L_mid_front_gyrus		regional and tissue volume	Volume of grey matter in Left Middle Frontal Gyrus
0033	IDP_T1_FAST_ROIs_R_mid_front_gyrus		regional and tissue volume	Volume of grey matter in Right Middle Frontal Gyrus
0034	IDP_T1_FAST_ROIs_L_inf_front_gyrus_parstri		regional and tissue volume	Volume of grey matter in Left Inferior Frontal Gyrus, pars triangularis
0035	IDP_T1_FAST_ROIs_R_inf_front_gyrus_parstri		regional and tissue volume	Volume of grey matter in Right Inferior Frontal Gyrus, pars triangularis
0036	IDP_T1_FAST_ROIs_L_inf_front_gyrus_parsop		regional and tissue volume	Volume of grey matter in Left Inferior Frontal Gyrus, pars opercularis
0037	IDP_T1_FAST_ROIs_R_inf_front_gyrus_parsop		regional and tissue volume	Volume of grey matter in Right Inferior Frontal Gyrus, pars opercularis
0038	IDP_T1_FAST_ROIs_L_precentral_gyrus		regional and tissue volume	Volume of grey matter in Left Precentral Gyrus
0039	IDP_T1_FAST_ROIs_R_precentral_gyrus		regional and tissue volume	Volume of grey matter in Right Precentral Gyrus
0040	IDP_T1_FAST_ROIs_L_temporal_pole		regional and tissue volume	Volume of grey matter in Left Temporal Pole
0041	IDP_T1_FAST_ROIs_R_temporal_pole		regional and tissue volume	Volume of grey matter in Right Temporal Pole
0042	IDP_T1_FAST_ROIs_L_sup_temp_gyrus_ant		regional and tissue volume	Volume of grey matter in Left Superior Temporal Gyrus, anterior division
0043	IDP_T1_FAST_ROIs_R_sup_temp_gyrus_ant		regional and tissue volume	Volume of grey matter in Right Superior Temporal Gyrus, anterior division
0044	IDP_T1_FAST_ROIs_L_sup_temp_gyrus_post		regional and tissue volume	Volume of grey matter in Left Superior Temporal Gyrus, posterior division
0045	IDP_T1_FAST_ROIs_R_sup_temp_gyrus_post		regional and tissue volume	Volume of grey matter in Right Superior Temporal Gyrus, posterior division
0046	IDP_T1_FAST_ROIs_L_mid_temp_gyrus_ant		regional and tissue volume	Volume of grey matter in Left Middle Temporal Gyrus, anterior division
0047	IDP_T1_FAST_ROIs_R_mid_temp_gyrus_ant		regional and tissue volume	Volume of grey matter in Right Middle Temporal Gyrus, anterior division
0048	IDP_T1_FAST_ROIs_L_mid_temp_gyrus_post		regional and tissue volume	Volume of grey matter in Left Middle Temporal Gyrus, posterior division
0049	IDP_T1_FAST_ROIs_R_mid_temp_gyrus_post		regional and tissue volume	Volume of grey matter in Right Middle Temporal Gyrus, posterior division
0050	IDP_T1_FAST_ROIs_L_mid_temp_gyrus_tempocc		regional and tissue volume	Volume of grey matter in Left Middle Temporal Gyrus, temporooccipital part
0051	IDP_T1_FAST_ROIs_R_mid_temp_gyrus_tempocc		regional and tissue volume	Volume of grey matter in Right Middle Temporal Gyrus, temporooccipital part
0052	IDP_T1_FAST_ROIs_L_inf_temp_gyrus_ant		regional and tissue volume	Volume of grey matter in Left Inferior Temporal Gyrus, anterior division
0053	IDP_T1_FAST_ROIs_R_inf_temp_gyrus_ant		regional and tissue volume	Volume of grey matter in Right Inferior Temporal Gyrus, anterior division
0054	IDP_T1_FAST_ROIs_L_inf_temp_gyrus_post		regional and tissue volume	Volume of grey matter in Left Inferior Temporal Gyrus, posterior division
0055	IDP_T1_FAST_ROIs_R_inf_temp_gyrus_post		regional and tissue volume	Volume of grey matter in Right Inferior Temporal Gyrus, posterior division
0056	IDP_T1_FAST_ROIs_L_inf_temp_gyrus_tempocc		regional and tissue volume	Volume of grey matter in Left Inferior Temporal Gyrus, temporooccipital part
0057	IDP_T1_FAST_ROIs_R_inf_temp_gyrus_tempocc		regional and tissue volume	Volume of grey matter in Right Inferior Temporal Gyrus, temporooccipital part
0058	IDP_T1_FAST_ROIs_L_postcent_gyrus		regional and tissue volume	Volume of grey matter in Left Postcentral Gyrus
0059	IDP_T1_FAST_ROIs_R_postcent_gyrus		regional and tissue volume	Volume of grey matter in Right Postcentral Gyrus
0060	IDP_T1_FAST_ROIs_L_sup_parietal_lobule		regional and tissue volume	Volume of grey matter in Left Superior Parietal Lobule
0061	IDP_T1_FAST_ROIs_R_sup_parietal_lobule		regional and tissue volume	Volume of grey matter in Right Superior Parietal Lobule
0062	IDP_T1_FAST_ROIs_L_supramarg_gyrus_ant		regional and tissue volume	Volume of grey matter in Left Supramarginal Gyrus, anterior division
0063	IDP_T1_FAST_ROIs_R_supramarg_gyrus_ant		regional and tissue volume	Volume of grey matter in Right Supramarginal Gyrus, anterior division
0064	IDP_T1_FAST_ROIs_L_supramarg_gyrus_post		regional and tissue volume	Volume of grey matter in Left Supramarginal Gyrus, posterior division
0065	IDP_T1_FAST_ROIs_R_supramarg_gyrus_post		regional and tissue volume	Volume of grey matter in Right Supramarginal Gyrus, posterior division
0066	IDP_T1_FAST_ROIs_L_angular_gyrus		regional and tissue volume	Volume of grey matter in Left Angular Gyrus
0067	IDP_T1_FAST_ROIs_R_angular_gyrus		regional and tissue volume	Volume of grey matter in Right Angular Gyrus
0068	IDP_T1_FAST_ROIs_L_latocc_cortex_sup		regional and tissue volume	Volume of grey matter in Left Lateral Occipital Cortex, superior division
0069	IDP_T1_FAST_ROIs_R_latocc_cortex_sup		regional and tissue volume	Volume of grey matter in Right Lateral Occipital Cortex, superior division
0070	IDP_T1_FAST_ROIs_L_latocc_cortex_inf		regional and tissue volume	Volume of grey matter in Left Lateral Occipital Cortex, inferior division
0071	IDP_T1_FAST_ROIs_R_latocc_cortex_inf		regional and tissue volume	Volume of grey matter in Right Lateral Occipital Cortex, inferior division
0072	IDP_T1_FAST_ROIs_L_intracalc_cortex		regional and tissue volume	Volume of grey matter in Left Intracalcarine Cortex
0073	IDP_T1_FAST_ROIs_R_intracalc_cortex		regional and tissue volume	Volume of grey matter in Right Intracalcarine Cortex
0074	IDP_T1_FAST_ROIs_L_front_med_cortex		regional and tissue volume	Volume of grey matter in Left Frontal Medial Cortex
0075	IDP_T1_FAST_ROIs_R_front_med_cortex		regional and tissue volume	Volume of grey matter in Right Frontal Medial Cortex
0076	IDP_T1_FAST_ROIs_L_juxtapos_lobule_cortex		regional and tissue volume	Volume of grey matter in Left Juxtapositional Lobule Cortex (formerly Supplementary Motor Cortex)
0077	IDP_T1_FAST_ROIs_R_juxtapos_lobule_cortex		regional and tissue volume	Volume of grey matter in Right Juxtapositional Lobule Cortex (formerly Supplementary Motor Cortex)
0078	IDP_T1_FAST_ROIs_L_subcallosal_cortex		regional and tissue volume	Volume of grey matter in Left Subcallosal Cortex
0079	IDP_T1_FAST_ROIs_R_subcallosal_cortex		regional and tissue volume	Volume of grey matter in Right Subcallosal Cortex
0080	IDP_T1_FAST_ROIs_L_paracing_gyrus		regional and tissue volume	Volume of grey matter in Left Paracingulate Gyrus
0081	IDP_T1_FAST_ROIs_R_paracing_gyrus		regional and tissue volume	Volume of grey matter in Right Paracingulate Gyrus
0082	IDP_T1_FAST_ROIs_L_cing_gyrus_ant		regional and tissue volume	Volume of grey matter in Left Cingulate Gyrus, anterior division
0083	IDP_T1_FAST_ROIs_R_cing_gyrus_ant		regional and tissue volume	Volume of grey matter in Right Cingulate Gyrus, anterior division
0084	IDP_T1_FAST_ROIs_L_cing_gyrus_post		regional and tissue volume	Volume of grey matter in Left Cingulate Gyrus, posterior division
0085	IDP_T1_FAST_ROIs_R_cing_gyrus_post		regional and tissue volume	Volume of grey matter in Right Cingulate Gyrus, posterior division
0086	IDP_T1_FAST_ROIs_L_precun_cortex		regional and tissue volume	Volume of grey matter in Left Precuneous Cortex
0087	IDP_T1_FAST_ROIs_R_precun_cortex		regional and tissue volume	Volume of grey matter in Right Precuneous Cortex
0088	IDP_T1_FAST_ROIs_L_cuneal_cortex		regional and tissue volume	Volume of grey matter in Left Cuneal Cortex
0089	IDP_T1_FAST_ROIs_R_cuneal_cortex		regional and tissue volume	Volume of grey matter in Right Cuneal Cortex
0090	IDP_T1_FAST_ROIs_L_front_orb_cortex		regional and tissue volume	Volume of grey matter in Left Frontal Orbital Cortex
0091	IDP_T1_FAST_ROIs_R_front_orb_cortex		regional and tissue volume	Volume of grey matter in Right Frontal Orbital Cortex
0092	IDP_T1_FAST_ROIs_L_parahipp_gyrus_ant		regional and tissue volume	Volume of grey matter in Left Parahippocampal Gyrus, anterior division
0093	IDP_T1_FAST_ROIs_R_parahipp_gyrus_ant		regional and tissue volume	Volume of grey matter in Right Parahippocampal Gyrus, anterior division
0094	IDP_T1_FAST_ROIs_L_parahipp_gyrus_post		regional and tissue volume	Volume of grey matter in Left Parahippocampal Gyrus, posterior division
0095	IDP_T1_FAST_ROIs_R_parahipp_gyrus_post		regional and tissue volume	Volume of grey matter in Right Parahippocampal Gyrus, posterior division
0096	IDP_T1_FAST_ROIs_L_lingual_gyrus		regional and tissue volume	Volume of grey matter in Left Lingual Gyrus
0097	IDP_T1_FAST_ROIs_R_lingual_gyrus		regional and tissue volume	Volume of grey matter in Right Lingual Gyrus
0098	IDP_T1_FAST_ROIs_L_temp_fusif_cortex_ant		regional and tissue volume	Volume of grey matter in Left Temporal Fusiform Cortex, anterior division
0099	IDP_T1_FAST_ROIs_R_temp_fusif_cortex_ant		regional and tissue volume	Volume of grey matter in Right Temporal Fusiform Cortex, anterior division
0100	IDP_T1_FAST_ROIs_L_temp_fusif_cortex_post		regional and tissue volume	Volume of grey matter in Left Temporal Fusiform Cortex, posterior division
0101	IDP_T1_FAST_ROIs_R_temp_fusif_cortex_post		regional and tissue volume	Volume of grey matter in Right Temporal Fusiform Cortex, posterior division
0102	IDP_T1_FAST_ROIs_L_temp_occ_fusif_cortex		regional and tissue volume	Volume of grey matter in Left Temporal Occipital Fusiform Cortex
0103	IDP_T1_FAST_ROIs_R_temp_occ_fusif_cortex		regional and tissue volume	Volume of grey matter in Right Temporal Occipital Fusiform Cortex
0104	IDP_T1_FAST_ROIs_L_occ_fusif_gyrus		regional and tissue volume	Volume of grey matter in Left Occipital Fusiform Gyrus
0105	IDP_T1_FAST_ROIs_R_occ_fusif_gyrus		regional and tissue volume	Volume of grey matter in Right Occipital Fusiform Gyrus
0106	IDP_T1_FAST_ROIs_L_front_operc_cortex		regional and tissue volume	Volume of grey matter in Left Frontal Operculum Cortex
0107	IDP_T1_FAST_ROIs_R_front_operc_cortex		regional and tissue volume	Volume of grey matter in Right Frontal Operculum Cortex
0108	IDP_T1_FAST_ROIs_L_cent_operc_cortex		regional and tissue volume	Volume of grey matter in Left Central Opercular Cortex
0109	IDP_T1_FAST_ROIs_R_cent_operc_cortex		regional and tissue volume	Volume of grey matter in Right Central Opercular Cortex
0110	IDP_T1_FAST_ROIs_L_parietal_operc_cortex		regional and tissue volume	Volume of grey matter in Left Parietal Operculum Cortex
0111	IDP_T1_FAST_ROIs_R_parietal_operc_cortex		regional and tissue volume	Volume of grey matter in Right Parietal Operculum Cortex
0112	IDP_T1_FAST_ROIs_L_planum_polare		regional and tissue volume	Volume of grey matter in Left Planum Polare
0113	IDP_T1_FAST_ROIs_R_planum_polare		regional and tissue volume	Volume of grey matter in Right Planum Polare
0114	IDP_T1_FAST_ROIs_L_heschl_gyrus		regional and tissue volume	Volume of grey matter in Left Heschl's Gyrus (includes H1 and H2)
0115	IDP_T1_FAST_ROIs_R_heschl_gyrus		regional and tissue volume	Volume of grey matter in Right Heschl's Gyrus (includes H1 and H2)
0116	IDP_T1_FAST_ROIs_L_planum_temporale		regional and tissue volume	Volume of grey matter in Left Planum Temporale
0117	IDP_T1_FAST_ROIs_R_planum_temporale		regional and tissue volume	Volume of grey matter in Right Planum Temporale
0118	IDP_T1_FAST_ROIs_L_supracalc_cortex		regional and tissue volume	Volume of grey matter in Left Supracalcarine Cortex
0119	IDP_T1_FAST_ROIs_R_supracalc_cortex		regional and tissue volume	Volume of grey matter in Right Supracalcarine Cortex
0120	IDP_T1_FAST_ROIs_L_occ_pole		regional and tissue volume	Volume of grey matter in Left Occipital Pole
0121	IDP_T1_FAST_ROIs_R_occ_pole		regional and tissue volume	Volume of grey matter in Right Occipital Pole
0122	IDP_T1_FAST_ROIs_L_thalamus		regional and tissue volume	Volume of grey matter in Left Thalamus
0123	IDP_T1_FAST_ROIs_R_thalamus		regional and tissue volume	Volume of grey matter in Right Thalamus
0124	IDP_T1_FAST_ROIs_L_caudate		regional and tissue volume	Volume of grey matter in Left Caudate
0125	IDP_T1_FAST_ROIs_R_caudate		regional and tissue volume	Volume of grey matter in Right Caudate
0126	IDP_T1_FAST_ROIs_L_putamen		regional and tissue volume	Volume of grey matter in Left Putamen
0127	IDP_T1_FAST_ROIs_R_putamen		regional and tissue volume	Volume of grey matter in Right Putamen
0128	IDP_T1_FAST_ROIs_L_pallidum		regional and tissue volume	Volume of grey matter in Left Pallidum
0129	IDP_T1_FAST_ROIs_R_pallidum		regional and tissue volume	Volume of grey matter in Right Pallidum
0130	IDP_T1_FAST_ROIs_L_hippocampus		regional and tissue volume	Volume of grey matter in Left Hippocampus
0131	IDP_T1_FAST_ROIs_R_hippocampus		regional and tissue volume	Volume of grey matter in Right Hippocampus
0132	IDP_T1_FAST_ROIs_L_amygdala		regional and tissue volume	Volume of grey matter in Left Amygdala
0133	IDP_T1_FAST_ROIs_R_amygdala		regional and tissue volume	Volume of grey matter in Right Amygdala
0134	IDP_T1_FAST_ROIs_L_ventral_striatum		regional and tissue volume	Volume of grey matter in Left Ventral Striatum
0135	IDP_T1_FAST_ROIs_R_ventral_striatum		regional and tissue volume	Volume of grey matter in Right Ventral Striatum
0136	IDP_T1_FAST_ROIs_brain_stem		regional and tissue volume	Volume of grey matter in Brain-Stem
0137	IDP_T1_FAST_ROIs_L_cerebellum_I-IV		regional and tissue volume	Volume of grey matter in Left I-IV Cerebellum
0138	IDP_T1_FAST_ROIs_R_cerebellum_I-IV		regional and tissue volume	Volume of grey matter in Right I-IV Cerebellum
0139	IDP_T1_FAST_ROIs_L_cerebellum_V		regional and tissue volume	Volume of grey matter in Left V Cerebellum
0140	IDP_T1_FAST_ROIs_R_cerebellum_V		regional and tissue volume	Volume of grey matter in Right V Cerebellum
0141	IDP_T1_FAST_ROIs_L_cerebellum_VI		regional and tissue volume	Volume of grey matter in Left VI Cerebellum
0142	IDP_T1_FAST_ROIs_V_cerebellum_VI		regional and tissue volume	Volume of grey matter in Vermis VI Cerebellum
0143	IDP_T1_FAST_ROIs_R_cerebellum_VI		regional and tissue volume	Volume of grey matter in Right VI Cerebellum
0144	IDP_T1_FAST_ROIs_L_cerebellum_crus_I		regional and tissue volume	Volume of grey matter in Left Crus I Cerebellum
0145	IDP_T1_FAST_ROIs_V_cerebellum_crus_I		regional and tissue volume	Volume of grey matter in Vermis Crus I Cerebellum
0146	IDP_T1_FAST_ROIs_R_cerebellum_crus_I		regional and tissue volume	Volume of grey matter in Right Crus I Cerebellum
0147	IDP_T1_FAST_ROIs_L_cerebellum_crus_II		regional and tissue volume	Volume of grey matter in Left Crus II Cerebellum
0148	IDP_T1_FAST_ROIs_V_cerebellum_crus_II		regional and tissue volume	Volume of grey matter in Vermis Crus II Cerebellum
0149	IDP_T1_FAST_ROIs_R_cerebellum_crus_II		regional and tissue volume	Volume of grey matter in Right Crus II Cerebellum
0150	IDP_T1_FAST_ROIs_L_cerebellum_VIIb		regional and tissue volume	Volume of grey matter in Left VIIb Cerebellum
0151	IDP_T1_FAST_ROIs_V_cerebellum_VIIb		regional and tissue volume	Volume of grey matter in Vermis VIIb Cerebellum
0152	IDP_T1_FAST_ROIs_R_cerebellum_VIIb		regional and tissue volume	Volume of grey matter in Right VIIb Cerebellum
0153	IDP_T1_FAST_ROIs_L_cerebellum_VIIIa		regional and tissue volume	Volume of grey matter in Left VIIIa Cerebellum
0154	IDP_T1_FAST_ROIs_V_cerebellum_VIIIa		regional and tissue volume	Volume of grey matter in Vermis VIIIa Cerebellum
0155	IDP_T1_FAST_ROIs_R_cerebellum_VIIIa		regional and tissue volume	Volume of grey matter in Right VIIIa Cerebellum
0156	IDP_T1_FAST_ROIs_L_cerebellum_VIIIb		regional and tissue volume	Volume of grey matter in Left VIIIb Cerebellum
0157	IDP_T1_FAST_ROIs_V_cerebellum_VIIIb		regional and tissue volume	Volume of grey matter in Vermis VIIIb Cerebellum
0158	IDP_T1_FAST_ROIs_R_cerebellum_VIIIb		regional and tissue volume	Volume of grey matter in Right VIIIb Cerebellum
0159	IDP_T1_FAST_ROIs_L_cerebellum_IX		regional and tissue volume	Volume of grey matter in Left IX Cerebellum
0160	IDP_T1_FAST_ROIs_V_cerebellum_IX		regional and tissue volume	Volume of grey matter in Vermis IX Cerebellum
0161	IDP_T1_FAST_ROIs_R_cerebellum_IX		regional and tissue volume	Volume of grey matter in Right IX Cerebellum
0162	IDP_T1_FAST_ROIs_L_cerebellum_X		regional and tissue volume	Volume of grey matter in Left X Cerebellum
0163	IDP_T1_FAST_ROIs_V_cerebellum_X		regional and tissue volume	Volume of grey matter in Vermis X Cerebellum
0164	IDP_T1_FAST_ROIs_R_cerebellum_X		regional and tissue volume	Volume of grey matter in Right X Cerebellum
0165	aseg_global_volume_BrainSeg		regional and tissue volume	Volume of BrainSeg in the whole brain generated by subcortical volumetric segmentation (aseg)
0166	aseg_global_volume_BrainSegNotVent		regional and tissue volume	Volume of BrainSegNotVent in the whole brain generated by subcortical volumetric segmentation (aseg)
0167	aseg_global_volume_BrainSegNotVentSurf		regional and tissue volume	Volume of BrainSegNotVentSurf in the whole brain generated by subcortical volumetric segmentation (aseg)
0168	aseg_global_volume_SubCortGray		regional and tissue volume	Volume of SubCortGray in the whole brain generated by subcortical volumetric segmentation (aseg)
0169	aseg_global_volume_TotalGray		regional and tissue volume	Volume of TotalGray in the whole brain generated by subcortical volumetric segmentation (aseg)
0170	aseg_global_volume_SupraTentorial		regional and tissue volume	Volume of SupraTentorial in the whole brain generated by subcortical volumetric segmentation (aseg)
0171	aseg_global_volume_SupraTentorialNotVent		regional and tissue volume	Volume of SupraTentorialNotVent in the whole brain generated by subcortical volumetric segmentation (aseg)
0172	aseg_global_volume_EstimatedTotalIntraCranial		regional and tissue volume	Volume of EstimatedTotalIntraCranial in the whole brain generated by subcortical volumetric segmentation (aseg)
0173	aseg_global_volume_VentricleChoroid		regional and tissue volume	Volume of VentricleChoroid in the whole brain generated by subcortical volumetric segmentation (aseg)
0174	aseg_global_volume_3rd-Ventricle		regional and tissue volume	Volume of 3rd-Ventricle in the whole brain generated by subcortical volumetric segmentation (aseg)
0175	aseg_global_volume_4th-Ventricle		regional and tissue volume	Volume of 4th-Ventricle in the whole brain generated by subcortical volumetric segmentation (aseg)
0176	aseg_global_volume_5th-Ventricle		regional and tissue volume	Volume of 5th-Ventricle in the whole brain generated by subcortical volumetric segmentation (aseg)
0177	aseg_global_volume_Brain-Stem		regional and tissue volume	Volume of Brain-Stem in the whole brain generated by subcortical volumetric segmentation (aseg)
0178	aseg_global_volume_CSF		regional and tissue volume	Volume of CSF in the whole brain generated by subcortical volumetric segmentation (aseg)
0179	aseg_global_volume_WM-hypointensities		regional and tissue volume	Volume of WM-hypointensities in the whole brain generated by subcortical volumetric segmentation (aseg)
0180	aseg_global_volume_non-WM-hypointensities		regional and tissue volume	Volume of non-WM-hypointensities in the whole brain generated by subcortical volumetric segmentation (aseg)
0181	aseg_global_volume_Optic-Chiasm		regional and tissue volume	Volume of Optic-Chiasm in the whole brain generated by subcortical volumetric segmentation (aseg)
0182	aseg_global_volume_CC-Posterior		regional and tissue volume	Volume of CC-Posterior in the whole brain generated by subcortical volumetric segmentation (aseg)
0183	aseg_global_volume_CC-Mid-Posterior		regional and tissue volume	Volume of CC-Mid-Posterior in the whole brain generated by subcortical volumetric segmentation (aseg)
0184	aseg_global_volume_CC-Central		regional and tissue volume	Volume of CC-Central in the whole brain generated by subcortical volumetric segmentation (aseg)
0185	aseg_global_volume_CC-Mid-Anterior		regional and tissue volume	Volume of CC-Mid-Anterior in the whole brain generated by subcortical volumetric segmentation (aseg)
0186	aseg_global_volume_CC-Anterior		regional and tissue volume	Volume of CC-Anterior in the whole brain generated by subcortical volumetric segmentation (aseg)
0187	aseg_global_volume-ratio_BrainSegVol-to-eTIV		regional and tissue volume	Volume-ratio of BrainSegVol-to-eTIV in the whole brain generated by subcortical volumetric segmentation (aseg)
0188	aseg_global_volume-ratio_MaskVol-to-eTIV		regional and tissue volume	Volume-ratio of MaskVol-to-eTIV in the whole brain generated by subcortical volumetric segmentation (aseg)
0189	aseg_lh_volume_Cortex		regional and tissue volume	Volume of Cortex in the left hemisphere generated by subcortical volumetric segmentation (aseg)
0190	aseg_lh_volume_CerebralWhiteMatter		regional and tissue volume	Volume of CerebralWhiteMatter in the left hemisphere generated by subcortical volumetric segmentation (aseg)
0191	aseg_lh_volume_Lateral-Ventricle		regional and tissue volume	Volume of Lateral-Ventricle in the left hemisphere generated by subcortical volumetric segmentation (aseg)
0192	aseg_lh_volume_Inf-Lat-Vent		regional and tissue volume	Volume of Inf-Lat-Vent in the left hemisphere generated by subcortical volumetric segmentation (aseg)
0193	aseg_lh_volume_Cerebellum-White-Matter		regional and tissue volume	Volume of Cerebellum-White-Matter in the left hemisphere generated by subcortical volumetric segmentation (aseg)
0194	aseg_lh_volume_Cerebellum-Cortex		regional and tissue volume	Volume of Cerebellum-Cortex in the left hemisphere generated by subcortical volumetric segmentation (aseg)
0195	aseg_lh_volume_Thalamus-Proper		regional and tissue volume	Volume of Thalamus-Proper in the left hemisphere generated by subcortical volumetric segmentation (aseg)
0196	aseg_lh_volume_Caudate		regional and tissue volume	Volume of Caudate in the left hemisphere generated by subcortical volumetric segmentation (aseg)
0197	aseg_lh_volume_Putamen		regional and tissue volume	Volume of Putamen in the left hemisphere generated by subcortical volumetric segmentation (aseg)
0198	aseg_lh_volume_Pallidum		regional and tissue volume	Volume of Pallidum in the left hemisphere generated by subcortical volumetric segmentation (aseg)
0199	aseg_lh_volume_Hippocampus		regional and tissue volume	Volume of Hippocampus in the left hemisphere generated by subcortical volumetric segmentation (aseg)
0200	aseg_lh_volume_Amygdala		regional and tissue volume	Volume of Amygdala in the left hemisphere generated by subcortical volumetric segmentation (aseg)
0201	aseg_lh_volume_Accumbens-area		regional and tissue volume	Volume of Accumbens-area in the left hemisphere generated by subcortical volumetric segmentation (aseg)
0202	aseg_lh_volume_VentralDC		regional and tissue volume	Volume of VentralDC in the left hemisphere generated by subcortical volumetric segmentation (aseg)
0203	aseg_lh_volume_vessel		regional and tissue volume	Volume of vessel in the left hemisphere generated by subcortical volumetric segmentation (aseg)
0204	aseg_lh_volume_choroid-plexus		regional and tissue volume	Volume of choroid-plexus in the left hemisphere generated by subcortical volumetric segmentation (aseg)
0205	aseg_lh_number_HolesBeforeFixing		regional and tissue volume	Number of HolesBeforeFixing in the left hemisphere generated by subcortical volumetric segmentation (aseg)
0206	aseg_rh_volume_Cortex		regional and tissue volume	Volume of Cortex in the right hemisphere generated by subcortical volumetric segmentation (aseg)
0207	aseg_rh_volume_CerebralWhiteMatter		regional and tissue volume	Volume of CerebralWhiteMatter in the right hemisphere generated by subcortical volumetric segmentation (aseg)
0208	aseg_rh_volume_Lateral-Ventricle		regional and tissue volume	Volume of Lateral-Ventricle in the right hemisphere generated by subcortical volumetric segmentation (aseg)
0209	aseg_rh_volume_Inf-Lat-Vent		regional and tissue volume	Volume of Inf-Lat-Vent in the right hemisphere generated by subcortical volumetric segmentation (aseg)
0210	aseg_rh_volume_Cerebellum-White-Matter		regional and tissue volume	Volume of Cerebellum-White-Matter in the right hemisphere generated by subcortical volumetric segmentation (aseg)
0211	aseg_rh_volume_Cerebellum-Cortex		regional and tissue volume	Volume of Cerebellum-Cortex in the right hemisphere generated by subcortical volumetric segmentation (aseg)
0212	aseg_rh_volume_Thalamus-Proper		regional and tissue volume	Volume of Thalamus-Proper in the right hemisphere generated by subcortical volumetric segmentation (aseg)
0213	aseg_rh_volume_Caudate		regional and tissue volume	Volume of Caudate in the right hemisphere generated by subcortical volumetric segmentation (aseg)
0214	aseg_rh_volume_Putamen		regional and tissue volume	Volume of Putamen in the right hemisphere generated by subcortical volumetric segmentation (aseg)
0215	aseg_rh_volume_Pallidum		regional and tissue volume	Volume of Pallidum in the right hemisphere generated by subcortical volumetric segmentation (aseg)
0216	aseg_rh_volume_Hippocampus		regional and tissue volume	Volume of Hippocampus in the right hemisphere generated by subcortical volumetric segmentation (aseg)
0217	aseg_rh_volume_Amygdala		regional and tissue volume	Volume of Amygdala in the right hemisphere generated by subcortical volumetric segmentation (aseg)
0218	aseg_rh_volume_Accumbens-area		regional and tissue volume	Volume of Accumbens-area in the right hemisphere generated by subcortical volumetric segmentation (aseg)
0219	aseg_rh_volume_VentralDC		regional and tissue volume	Volume of VentralDC in the right hemisphere generated by subcortical volumetric segmentation (aseg)
0220	aseg_rh_volume_vessel		regional and tissue volume	Volume of vessel in the right hemisphere generated by subcortical volumetric segmentation (aseg)
0221	aseg_rh_volume_choroid-plexus		regional and tissue volume	Volume of choroid-plexus in the right hemisphere generated by subcortical volumetric segmentation (aseg)
0222	aseg_rh_number_HolesBeforeFixing		regional and tissue volume	Number of HolesBeforeFixing in the right hemisphere generated by subcortical volumetric segmentation (aseg)
0223	AmygNuclei_lh_volume_Lateral-nucleus		regional and tissue volume	Volume of Lateral-nucleus in the left hemisphere generated by subcortical volumetric sub-segmentation of the Amygdala Nuclei
0224	AmygNuclei_lh_volume_Basal-nucleus		regional and tissue volume	Volume of Basal-nucleus in the left hemisphere generated by subcortical volumetric sub-segmentation of the Amygdala Nuclei
0225	AmygNuclei_lh_volume_Accessory-Basal-nucleus		regional and tissue volume	Volume of Accessory-Basal-nucleus in the left hemisphere generated by subcortical volumetric sub-segmentation of the Amygdala Nuclei
0226	AmygNuclei_lh_volume_Anterior-amygdaloid-area-AAA		regional and tissue volume	Volume of Anterior-amygdaloid-area-AAA in the left hemisphere generated by subcortical volumetric sub-segmentation of the Amygdala Nuclei
0227	AmygNuclei_lh_volume_Central-nucleus		regional and tissue volume	Volume of Central-nucleus in the left hemisphere generated by subcortical volumetric sub-segmentation of the Amygdala Nuclei
0228	AmygNuclei_lh_volume_Medial-nucleus		regional and tissue volume	Volume of Medial-nucleus in the left hemisphere generated by subcortical volumetric sub-segmentation of the Amygdala Nuclei
0229	AmygNuclei_lh_volume_Cortical-nucleus		regional and tissue volume	Volume of Cortical-nucleus in the left hemisphere generated by subcortical volumetric sub-segmentation of the Amygdala Nuclei
0230	AmygNuclei_lh_volume_Corticoamygdaloid-transitio		regional and tissue volume	Volume of Corticoamygdaloid-transitio in the left hemisphere generated by subcortical volumetric sub-segmentation of the Amygdala Nuclei
0231	AmygNuclei_lh_volume_Paralaminar-nucleus		regional and tissue volume	Volume of Paralaminar-nucleus in the left hemisphere generated by subcortical volumetric sub-segmentation of the Amygdala Nuclei
0232	AmygNuclei_lh_volume_Whole-amygdala		regional and tissue volume	Volume of Whole-amygdala in the left hemisphere generated by subcortical volumetric sub-segmentation of the Amygdala Nuclei
0233	AmygNuclei_rh_volume_Lateral-nucleus		regional and tissue volume	Volume of Lateral-nucleus in the right hemisphere generated by subcortical volumetric sub-segmentation of the Amygdala Nuclei
0234	AmygNuclei_rh_volume_Basal-nucleus		regional and tissue volume	Volume of Basal-nucleus in the right hemisphere generated by subcortical volumetric sub-segmentation of the Amygdala Nuclei
0235	AmygNuclei_rh_volume_Accessory-Basal-nucleus		regional and tissue volume	Volume of Accessory-Basal-nucleus in the right hemisphere generated by subcortical volumetric sub-segmentation of the Amygdala Nuclei
0236	AmygNuclei_rh_volume_Anterior-amygdaloid-area-AAA		regional and tissue volume	Volume of Anterior-amygdaloid-area-AAA in the right hemisphere generated by subcortical volumetric sub-segmentation of the Amygdala Nuclei
0237	AmygNuclei_rh_volume_Central-nucleus		regional and tissue volume	Volume of Central-nucleus in the right hemisphere generated by subcortical volumetric sub-segmentation of the Amygdala Nuclei
0238	AmygNuclei_rh_volume_Medial-nucleus		regional and tissue volume	Volume of Medial-nucleus in the right hemisphere generated by subcortical volumetric sub-segmentation of the Amygdala Nuclei
0239	AmygNuclei_rh_volume_Cortical-nucleus		regional and tissue volume	Volume of Cortical-nucleus in the right hemisphere generated by subcortical volumetric sub-segmentation of the Amygdala Nuclei
0240	AmygNuclei_rh_volume_Corticoamygdaloid-transitio		regional and tissue volume	Volume of Corticoamygdaloid-transitio in the right hemisphere generated by subcortical volumetric sub-segmentation of the Amygdala Nuclei
0241	AmygNuclei_rh_volume_Paralaminar-nucleus		regional and tissue volume	Volume of Paralaminar-nucleus in the right hemisphere generated by subcortical volumetric sub-segmentation of the Amygdala Nuclei
0242	AmygNuclei_rh_volume_Whole-amygdala		regional and tissue volume	Volume of Whole-amygdala in the right hemisphere generated by subcortical volumetric sub-segmentation of the Amygdala Nuclei
0243	HippSubfield_lh_volume_Hippocampal-tail		regional and tissue volume	Volume of Hippocampal-tail in the left hemisphere generated by subcortical volumetric sub-segmentation of the Hippocampal Subfields
0244	HippSubfield_lh_volume_subiculum-body		regional and tissue volume	Volume of subiculum-body in the left hemisphere generated by subcortical volumetric sub-segmentation of the Hippocampal Subfields
0245	HippSubfield_lh_volume_CA1-body		regional and tissue volume	Volume of CA1-body in the left hemisphere generated by subcortical volumetric sub-segmentation of the Hippocampal Subfields
0246	HippSubfield_lh_volume_subiculum-head		regional and tissue volume	Volume of subiculum-head in the left hemisphere generated by subcortical volumetric sub-segmentation of the Hippocampal Subfields
0247	HippSubfield_lh_volume_hippocampal-fissure		regional and tissue volume	Volume of hippocampal-fissure in the left hemisphere generated by subcortical volumetric sub-segmentation of the Hippocampal Subfields
0248	HippSubfield_lh_volume_presubiculum-head		regional and tissue volume	Volume of presubiculum-head in the left hemisphere generated by subcortical volumetric sub-segmentation of the Hippocampal Subfields
0249	HippSubfield_lh_volume_CA1-head		regional and tissue volume	Volume of CA1-head in the left hemisphere generated by subcortical volumetric sub-segmentation of the Hippocampal Subfields
0250	HippSubfield_lh_volume_presubiculum-body		regional and tissue volume	Volume of presubiculum-body in the left hemisphere generated by subcortical volumetric sub-segmentation of the Hippocampal Subfields
0251	HippSubfield_lh_volume_parasubiculum		regional and tissue volume	Volume of parasubiculum in the left hemisphere generated by subcortical volumetric sub-segmentation of the Hippocampal Subfields
0252	HippSubfield_lh_volume_molecular-layer-HP-head		regional and tissue volume	Volume of molecular-layer-HP-head in the left hemisphere generated by subcortical volumetric sub-segmentation of the Hippocampal Subfields
0253	HippSubfield_lh_volume_molecular-layer-HP-body		regional and tissue volume	Volume of molecular-layer-HP-body in the left hemisphere generated by subcortical volumetric sub-segmentation of the Hippocampal Subfields
0254	HippSubfield_lh_volume_GC-ML-DG-head		regional and tissue volume	Volume of GC-ML-DG-head in the left hemisphere generated by subcortical volumetric sub-segmentation of the Hippocampal Subfields
0255	HippSubfield_lh_volume_CA3-body		regional and tissue volume	Volume of CA3-body in the left hemisphere generated by subcortical volumetric sub-segmentation of the Hippocampal Subfields
0256	HippSubfield_lh_volume_GC-ML-DG-body		regional and tissue volume	Volume of GC-ML-DG-body in the left hemisphere generated by subcortical volumetric sub-segmentation of the Hippocampal Subfields
0257	HippSubfield_lh_volume_CA4-head		regional and tissue volume	Volume of CA4-head in the left hemisphere generated by subcortical volumetric sub-segmentation of the Hippocampal Subfields
0258	HippSubfield_lh_volume_CA4-body		regional and tissue volume	Volume of CA4-body in the left hemisphere generated by subcortical volumetric sub-segmentation of the Hippocampal Subfields
0259	HippSubfield_lh_volume_fimbria		regional and tissue volume	Volume of fimbria in the left hemisphere generated by subcortical volumetric sub-segmentation of the Hippocampal Subfields
0260	HippSubfield_lh_volume_CA3-head		regional and tissue volume	Volume of CA3-head in the left hemisphere generated by subcortical volumetric sub-segmentation of the Hippocampal Subfields
0261	HippSubfield_lh_volume_HATA		regional and tissue volume	Volume of HATA in the left hemisphere generated by subcortical volumetric sub-segmentation of the Hippocampal Subfields
0262	HippSubfield_lh_volume_Whole-hippocampal-body		regional and tissue volume	Volume of Whole-hippocampal-body in the left hemisphere generated by subcortical volumetric sub-segmentation of the Hippocampal Subfields
0263	HippSubfield_lh_volume_Whole-hippocampal-head		regional and tissue volume	Volume of Whole-hippocampal-head in the left hemisphere generated by subcortical volumetric sub-segmentation of the Hippocampal Subfields
0264	HippSubfield_lh_volume_Whole-hippocampus		regional and tissue volume	Volume of Whole-hippocampus in the left hemisphere generated by subcortical volumetric sub-segmentation of the Hippocampal Subfields
0265	HippSubfield_rh_volume_Hippocampal-tail		regional and tissue volume	Volume of Hippocampal-tail in the right hemisphere generated by subcortical volumetric sub-segmentation of the Hippocampal Subfields
0266	HippSubfield_rh_volume_subiculum-body		regional and tissue volume	Volume of subiculum-body in the right hemisphere generated by subcortical volumetric sub-segmentation of the Hippocampal Subfields
0267	HippSubfield_rh_volume_CA1-body		regional and tissue volume	Volume of CA1-body in the right hemisphere generated by subcortical volumetric sub-segmentation of the Hippocampal Subfields
0268	HippSubfield_rh_volume_subiculum-head		regional and tissue volume	Volume of subiculum-head in the right hemisphere generated by subcortical volumetric sub-segmentation of the Hippocampal Subfields
0269	HippSubfield_rh_volume_hippocampal-fissure		regional and tissue volume	Volume of hippocampal-fissure in the right hemisphere generated by subcortical volumetric sub-segmentation of the Hippocampal Subfields
0270	HippSubfield_rh_volume_presubiculum-head		regional and tissue volume	Volume of presubiculum-head in the right hemisphere generated by subcortical volumetric sub-segmentation of the Hippocampal Subfields
0271	HippSubfield_rh_volume_CA1-head		regional and tissue volume	Volume of CA1-head in the right hemisphere generated by subcortical volumetric sub-segmentation of the Hippocampal Subfields
0272	HippSubfield_rh_volume_presubiculum-body		regional and tissue volume	Volume of presubiculum-body in the right hemisphere generated by subcortical volumetric sub-segmentation of the Hippocampal Subfields
0273	HippSubfield_rh_volume_parasubiculum		regional and tissue volume	Volume of parasubiculum in the right hemisphere generated by subcortical volumetric sub-segmentation of the Hippocampal Subfields
0274	HippSubfield_rh_volume_molecular-layer-HP-head		regional and tissue volume	Volume of molecular-layer-HP-head in the right hemisphere generated by subcortical volumetric sub-segmentation of the Hippocampal Subfields
0275	HippSubfield_rh_volume_molecular-layer-HP-body		regional and tissue volume	Volume of molecular-layer-HP-body in the right hemisphere generated by subcortical volumetric sub-segmentation of the Hippocampal Subfields
0276	HippSubfield_rh_volume_GC-ML-DG-head		regional and tissue volume	Volume of GC-ML-DG-head in the right hemisphere generated by subcortical volumetric sub-segmentation of the Hippocampal Subfields
0277	HippSubfield_rh_volume_CA3-body		regional and tissue volume	Volume of CA3-body in the right hemisphere generated by subcortical volumetric sub-segmentation of the Hippocampal Subfields
0278	HippSubfield_rh_volume_GC-ML-DG-body		regional and tissue volume	Volume of GC-ML-DG-body in the right hemisphere generated by subcortical volumetric sub-segmentation of the Hippocampal Subfields
0279	HippSubfield_rh_volume_CA4-head		regional and tissue volume	Volume of CA4-head in the right hemisphere generated by subcortical volumetric sub-segmentation of the Hippocampal Subfields
0280	HippSubfield_rh_volume_CA4-body		regional and tissue volume	Volume of CA4-body in the right hemisphere generated by subcortical volumetric sub-segmentation of the Hippocampal Subfields
0281	HippSubfield_rh_volume_fimbria		regional and tissue volume	Volume of fimbria in the right hemisphere generated by subcortical volumetric sub-segmentation of the Hippocampal Subfields
0282	HippSubfield_rh_volume_CA3-head		regional and tissue volume	Volume of CA3-head in the right hemisphere generated by subcortical volumetric sub-segmentation of the Hippocampal Subfields
0283	HippSubfield_rh_volume_HATA		regional and tissue volume	Volume of HATA in the right hemisphere generated by subcortical volumetric sub-segmentation of the Hippocampal Subfields
0284	HippSubfield_rh_volume_Whole-hippocampal-body		regional and tissue volume	Volume of Whole-hippocampal-body in the right hemisphere generated by subcortical volumetric sub-segmentation of the Hippocampal Subfields
0285	HippSubfield_rh_volume_Whole-hippocampal-head		regional and tissue volume	Volume of Whole-hippocampal-head in the right hemisphere generated by subcortical volumetric sub-segmentation of the Hippocampal Subfields
0286	HippSubfield_rh_volume_Whole-hippocampus		regional and tissue volume	Volume of Whole-hippocampus in the right hemisphere generated by subcortical volumetric sub-segmentation of the Hippocampal Subfields
0287	ThalamNuclei_lh_volume_MGN		regional and tissue volume	Volume of MGN in the left hemisphere generated by subcortical volumetric sub-segmentation of the Thalamic Nuclei
0288	ThalamNuclei_lh_volume_LGN		regional and tissue volume	Volume of LGN in the left hemisphere generated by subcortical volumetric sub-segmentation of the Thalamic Nuclei
0289	ThalamNuclei_lh_volume_PuI		regional and tissue volume	Volume of PuI in the left hemisphere generated by subcortical volumetric sub-segmentation of the Thalamic Nuclei
0290	ThalamNuclei_lh_volume_PuM		regional and tissue volume	Volume of PuM in the left hemisphere generated by subcortical volumetric sub-segmentation of the Thalamic Nuclei
0291	ThalamNuclei_lh_volume_L-Sg		regional and tissue volume	Volume of L-Sg in the left hemisphere generated by subcortical volumetric sub-segmentation of the Thalamic Nuclei
0292	ThalamNuclei_lh_volume_VPL		regional and tissue volume	Volume of VPL in the left hemisphere generated by subcortical volumetric sub-segmentation of the Thalamic Nuclei
0293	ThalamNuclei_lh_volume_CM		regional and tissue volume	Volume of CM in the left hemisphere generated by subcortical volumetric sub-segmentation of the Thalamic Nuclei
0294	ThalamNuclei_lh_volume_VLa		regional and tissue volume	Volume of VLa in the left hemisphere generated by subcortical volumetric sub-segmentation of the Thalamic Nuclei
0295	ThalamNuclei_lh_volume_PuA		regional and tissue volume	Volume of PuA in the left hemisphere generated by subcortical volumetric sub-segmentation of the Thalamic Nuclei
0296	ThalamNuclei_lh_volume_MDm		regional and tissue volume	Volume of MDm in the left hemisphere generated by subcortical volumetric sub-segmentation of the Thalamic Nuclei
0297	ThalamNuclei_lh_volume_Pf		regional and tissue volume	Volume of Pf in the left hemisphere generated by subcortical volumetric sub-segmentation of the Thalamic Nuclei
0298	ThalamNuclei_lh_volume_VAmc		regional and tissue volume	Volume of VAmc in the left hemisphere generated by subcortical volumetric sub-segmentation of the Thalamic Nuclei
0299	ThalamNuclei_lh_volume_MDl		regional and tissue volume	Volume of MDl in the left hemisphere generated by subcortical volumetric sub-segmentation of the Thalamic Nuclei
0300	ThalamNuclei_lh_volume_CeM		regional and tissue volume	Volume of CeM in the left hemisphere generated by subcortical volumetric sub-segmentation of the Thalamic Nuclei
0301	ThalamNuclei_lh_volume_VA		regional and tissue volume	Volume of VA in the left hemisphere generated by subcortical volumetric sub-segmentation of the Thalamic Nuclei
0302	ThalamNuclei_lh_volume_MV(Re)		regional and tissue volume	Volume of MV(Re) in the left hemisphere generated by subcortical volumetric sub-segmentation of the Thalamic Nuclei
0303	ThalamNuclei_lh_volume_VM		regional and tissue volume	Volume of VM in the left hemisphere generated by subcortical volumetric sub-segmentation of the Thalamic Nuclei
0304	ThalamNuclei_lh_volume_CL		regional and tissue volume	Volume of CL in the left hemisphere generated by subcortical volumetric sub-segmentation of the Thalamic Nuclei
0305	ThalamNuclei_lh_volume_PuL		regional and tissue volume	Volume of PuL in the left hemisphere generated by subcortical volumetric sub-segmentation of the Thalamic Nuclei
0306	ThalamNuclei_lh_volume_Pt		regional and tissue volume	Volume of Pt in the left hemisphere generated by subcortical volumetric sub-segmentation of the Thalamic Nuclei
0307	ThalamNuclei_lh_volume_AV		regional and tissue volume	Volume of AV in the left hemisphere generated by subcortical volumetric sub-segmentation of the Thalamic Nuclei
0308	ThalamNuclei_lh_volume_Pc		regional and tissue volume	Volume of Pc in the left hemisphere generated by subcortical volumetric sub-segmentation of the Thalamic Nuclei
0309	ThalamNuclei_lh_volume_VLp		regional and tissue volume	Volume of VLp in the left hemisphere generated by subcortical volumetric sub-segmentation of the Thalamic Nuclei
0310	ThalamNuclei_lh_volume_LP		regional and tissue volume	Volume of LP in the left hemisphere generated by subcortical volumetric sub-segmentation of the Thalamic Nuclei
0311	ThalamNuclei_rh_volume_LGN		regional and tissue volume	Volume of LGN in the right hemisphere generated by subcortical volumetric sub-segmentation of the Thalamic Nuclei
0312	ThalamNuclei_rh_volume_MGN		regional and tissue volume	Volume of MGN in the right hemisphere generated by subcortical volumetric sub-segmentation of the Thalamic Nuclei
0313	ThalamNuclei_rh_volume_PuI		regional and tissue volume	Volume of PuI in the right hemisphere generated by subcortical volumetric sub-segmentation of the Thalamic Nuclei
0314	ThalamNuclei_rh_volume_PuM		regional and tissue volume	Volume of PuM in the right hemisphere generated by subcortical volumetric sub-segmentation of the Thalamic Nuclei
0315	ThalamNuclei_rh_volume_L-Sg		regional and tissue volume	Volume of L-Sg in the right hemisphere generated by subcortical volumetric sub-segmentation of the Thalamic Nuclei
0316	ThalamNuclei_rh_volume_VPL		regional and tissue volume	Volume of VPL in the right hemisphere generated by subcortical volumetric sub-segmentation of the Thalamic Nuclei
0317	ThalamNuclei_rh_volume_CM		regional and tissue volume	Volume of CM in the right hemisphere generated by subcortical volumetric sub-segmentation of the Thalamic Nuclei
0318	ThalamNuclei_rh_volume_VLa		regional and tissue volume	Volume of VLa in the right hemisphere generated by subcortical volumetric sub-segmentation of the Thalamic Nuclei
0319	ThalamNuclei_rh_volume_PuA		regional and tissue volume	Volume of PuA in the right hemisphere generated by subcortical volumetric sub-segmentation of the Thalamic Nuclei
0320	ThalamNuclei_rh_volume_MDm		regional and tissue volume	Volume of MDm in the right hemisphere generated by subcortical volumetric sub-segmentation of the Thalamic Nuclei
0321	ThalamNuclei_rh_volume_Pf		regional and tissue volume	Volume of Pf in the right hemisphere generated by subcortical volumetric sub-segmentation of the Thalamic Nuclei
0322	ThalamNuclei_rh_volume_VAmc		regional and tissue volume	Volume of VAmc in the right hemisphere generated by subcortical volumetric sub-segmentation of the Thalamic Nuclei
0323	ThalamNuclei_rh_volume_MDl		regional and tissue volume	Volume of MDl in the right hemisphere generated by subcortical volumetric sub-segmentation of the Thalamic Nuclei
0324	ThalamNuclei_rh_volume_VA		regional and tissue volume	Volume of VA in the right hemisphere generated by subcortical volumetric sub-segmentation of the Thalamic Nuclei
0325	ThalamNuclei_rh_volume_MV(Re)		regional and tissue volume	Volume of MV(Re) in the right hemisphere generated by subcortical volumetric sub-segmentation of the Thalamic Nuclei
0326	ThalamNuclei_rh_volume_CeM		regional and tissue volume	Volume of CeM in the right hemisphere generated by subcortical volumetric sub-segmentation of the Thalamic Nuclei
0327	ThalamNuclei_rh_volume_VM		regional and tissue volume	Volume of VM in the right hemisphere generated by subcortical volumetric sub-segmentation of the Thalamic Nuclei
0328	ThalamNuclei_rh_volume_PuL		regional and tissue volume	Volume of PuL in the right hemisphere generated by subcortical volumetric sub-segmentation of the Thalamic Nuclei
0329	ThalamNuclei_rh_volume_CL		regional and tissue volume	Volume of CL in the right hemisphere generated by subcortical volumetric sub-segmentation of the Thalamic Nuclei
0330	ThalamNuclei_rh_volume_VLp		regional and tissue volume	Volume of VLp in the right hemisphere generated by subcortical volumetric sub-segmentation of the Thalamic Nuclei
0331	ThalamNuclei_rh_volume_Pc		regional and tissue volume	Volume of Pc in the right hemisphere generated by subcortical volumetric sub-segmentation of the Thalamic Nuclei
0332	ThalamNuclei_rh_volume_Pt		regional and tissue volume	Volume of Pt in the right hemisphere generated by subcortical volumetric sub-segmentation of the Thalamic Nuclei
0333	ThalamNuclei_rh_volume_AV		regional and tissue volume	Volume of AV in the right hemisphere generated by subcortical volumetric sub-segmentation of the Thalamic Nuclei
0334	ThalamNuclei_rh_volume_LP		regional and tissue volume	Volume of LP in the right hemisphere generated by subcortical volumetric sub-segmentation of the Thalamic Nuclei
0335	ThalamNuclei_lh_volume_LD		regional and tissue volume	Volume of LD in the left hemisphere generated by subcortical volumetric sub-segmentation of the Thalamic Nuclei
0336	ThalamNuclei_rh_volume_LD		regional and tissue volume	Volume of LD in the right hemisphere generated by subcortical volumetric sub-segmentation of the Thalamic Nuclei
0337	ThalamNuclei_lh_volume_Whole-thalamus		regional and tissue volume	Volume of Whole-thalamus in the left hemisphere generated by subcortical volumetric sub-segmentation of the Thalamic Nuclei
0338	ThalamNuclei_rh_volume_Whole-thalamus		regional and tissue volume	Volume of Whole-thalamus in the right hemisphere generated by subcortical volumetric sub-segmentation of the Thalamic Nuclei
0339	Brainstem_global_volume_Medulla		regional and tissue volume	Volume of Medulla in the whole brain generated by subcortical volumetric sub-segmentation of the Brainstem
0340	Brainstem_global_volume_Pons		regional and tissue volume	Volume of Pons in the whole brain generated by subcortical volumetric sub-segmentation of the Brainstem
0341	Brainstem_global_volume_SCP		regional and tissue volume	Volume of SCP in the whole brain generated by subcortical volumetric sub-segmentation of the Brainstem
0342	Brainstem_global_volume_Midbrain		regional and tissue volume	Volume of Midbrain in the whole brain generated by subcortical volumetric sub-segmentation of the Brainstem
0343	Brainstem_global_volume_Whole-brainstem		regional and tissue volume	Volume of Whole-brainstem in the whole brain generated by subcortical volumetric sub-segmentation of the Brainstem
0344	aparc-Desikan_lh_volume_bankssts		regional and tissue volume	Volume of bankssts in the left hemisphere generated by parcellation of the white surface using Desikan-Killiany parcellation
0345	aparc-Desikan_lh_volume_caudalanteriorcingulate		regional and tissue volume	Volume of caudalanteriorcingulate in the left hemisphere generated by parcellation of the white surface using Desikan-Killiany parcellation
0346	aparc-Desikan_lh_volume_caudalmiddlefrontal		regional and tissue volume	Volume of caudalmiddlefrontal in the left hemisphere generated by parcellation of the white surface using Desikan-Killiany parcellation
0347	aparc-Desikan_lh_volume_cuneus		regional and tissue volume	Volume of cuneus in the left hemisphere generated by parcellation of the white surface using Desikan-Killiany parcellation
0348	aparc-Desikan_lh_volume_entorhinal		regional and tissue volume	Volume of entorhinal in the left hemisphere generated by parcellation of the white surface using Desikan-Killiany parcellation
0349	aparc-Desikan_lh_volume_fusiform		regional and tissue volume	Volume of fusiform in the left hemisphere generated by parcellation of the white surface using Desikan-Killiany parcellation
0350	aparc-Desikan_lh_volume_inferiorparietal		regional and tissue volume	Volume of inferiorparietal in the left hemisphere generated by parcellation of the white surface using Desikan-Killiany parcellation
0351	aparc-Desikan_lh_volume_inferiortemporal		regional and tissue volume	Volume of inferiortemporal in the left hemisphere generated by parcellation of the white surface using Desikan-Killiany parcellation
0352	aparc-Desikan_lh_volume_isthmuscingulate		regional and tissue volume	Volume of isthmuscingulate in the left hemisphere generated by parcellation of the white surface using Desikan-Killiany parcellation
0353	aparc-Desikan_lh_volume_lateraloccipital		regional and tissue volume	Volume of lateraloccipital in the left hemisphere generated by parcellation of the white surface using Desikan-Killiany parcellation
0354	aparc-Desikan_lh_volume_lateralorbitofrontal		regional and tissue volume	Volume of lateralorbitofrontal in the left hemisphere generated by parcellation of the white surface using Desikan-Killiany parcellation
0355	aparc-Desikan_lh_volume_lingual		regional and tissue volume	Volume of lingual in the left hemisphere generated by parcellation of the white surface using Desikan-Killiany parcellation
0356	aparc-Desikan_lh_volume_medialorbitofrontal		regional and tissue volume	Volume of medialorbitofrontal in the left hemisphere generated by parcellation of the white surface using Desikan-Killiany parcellation
0357	aparc-Desikan_lh_volume_middletemporal		regional and tissue volume	Volume of middletemporal in the left hemisphere generated by parcellation of the white surface using Desikan-Killiany parcellation
0358	aparc-Desikan_lh_volume_parahippocampal		regional and tissue volume	Volume of parahippocampal in the left hemisphere generated by parcellation of the white surface using Desikan-Killiany parcellation
0359	aparc-Desikan_lh_volume_paracentral		regional and tissue volume	Volume of paracentral in the left hemisphere generated by parcellation of the white surface using Desikan-Killiany parcellation
0360	aparc-Desikan_lh_volume_parsopercularis		regional and tissue volume	Volume of parsopercularis in the left hemisphere generated by parcellation of the white surface using Desikan-Killiany parcellation
0361	aparc-Desikan_lh_volume_parsorbitalis		regional and tissue volume	Volume of parsorbitalis in the left hemisphere generated by parcellation of the white surface using Desikan-Killiany parcellation
0362	aparc-Desikan_lh_volume_parstriangularis		regional and tissue volume	Volume of parstriangularis in the left hemisphere generated by parcellation of the white surface using Desikan-Killiany parcellation
0363	aparc-Desikan_lh_volume_pericalcarine		regional and tissue volume	Volume of pericalcarine in the left hemisphere generated by parcellation of the white surface using Desikan-Killiany parcellation
0364	aparc-Desikan_lh_volume_postcentral		regional and tissue volume	Volume of postcentral in the left hemisphere generated by parcellation of the white surface using Desikan-Killiany parcellation
0365	aparc-Desikan_lh_volume_posteriorcingulate		regional and tissue volume	Volume of posteriorcingulate in the left hemisphere generated by parcellation of the white surface using Desikan-Killiany parcellation
0366	aparc-Desikan_lh_volume_precentral		regional and tissue volume	Volume of precentral in the left hemisphere generated by parcellation of the white surface using Desikan-Killiany parcellation
0367	aparc-Desikan_lh_volume_precuneus		regional and tissue volume	Volume of precuneus in the left hemisphere generated by parcellation of the white surface using Desikan-Killiany parcellation
0368	aparc-Desikan_lh_volume_rostralanteriorcingulate		regional and tissue volume	Volume of rostralanteriorcingulate in the left hemisphere generated by parcellation of the white surface using Desikan-Killiany parcellation
0369	aparc-Desikan_lh_volume_rostralmiddlefrontal		regional and tissue volume	Volume of rostralmiddlefrontal in the left hemisphere generated by parcellation of the white surface using Desikan-Killiany parcellation
0370	aparc-Desikan_lh_volume_superiorfrontal		regional and tissue volume	Volume of superiorfrontal in the left hemisphere generated by parcellation of the white surface using Desikan-Killiany parcellation
0371	aparc-Desikan_lh_volume_superiorparietal		regional and tissue volume	Volume of superiorparietal in the left hemisphere generated by parcellation of the white surface using Desikan-Killiany parcellation
0372	aparc-Desikan_lh_volume_superiortemporal		regional and tissue volume	Volume of superiortemporal in the left hemisphere generated by parcellation of the white surface using Desikan-Killiany parcellation
0373	aparc-Desikan_lh_volume_supramarginal		regional and tissue volume	Volume of supramarginal in the left hemisphere generated by parcellation of the white surface using Desikan-Killiany parcellation
0374	aparc-Desikan_lh_volume_frontalpole		regional and tissue volume	Volume of frontalpole in the left hemisphere generated by parcellation of the white surface using Desikan-Killiany parcellation
0375	aparc-Desikan_lh_volume_transversetemporal		regional and tissue volume	Volume of transversetemporal in the left hemisphere generated by parcellation of the white surface using Desikan-Killiany parcellation
0376	aparc-Desikan_lh_volume_insula		regional and tissue volume	Volume of insula in the left hemisphere generated by parcellation of the white surface using Desikan-Killiany parcellation
0377	aparc-Desikan_rh_volume_bankssts		regional and tissue volume	Volume of bankssts in the right hemisphere generated by parcellation of the white surface using Desikan-Killiany parcellation
0378	aparc-Desikan_rh_volume_caudalanteriorcingulate		regional and tissue volume	Volume of caudalanteriorcingulate in the right hemisphere generated by parcellation of the white surface using Desikan-Killiany parcellation
0379	aparc-Desikan_rh_volume_caudalmiddlefrontal		regional and tissue volume	Volume of caudalmiddlefrontal in the right hemisphere generated by parcellation of the white surface using Desikan-Killiany parcellation
0380	aparc-Desikan_rh_volume_cuneus		regional and tissue volume	Volume of cuneus in the right hemisphere generated by parcellation of the white surface using Desikan-Killiany parcellation
0381	aparc-Desikan_rh_volume_entorhinal		regional and tissue volume	Volume of entorhinal in the right hemisphere generated by parcellation of the white surface using Desikan-Killiany parcellation
0382	aparc-Desikan_rh_volume_fusiform		regional and tissue volume	Volume of fusiform in the right hemisphere generated by parcellation of the white surface using Desikan-Killiany parcellation
0383	aparc-Desikan_rh_volume_inferiorparietal		regional and tissue volume	Volume of inferiorparietal in the right hemisphere generated by parcellation of the white surface using Desikan-Killiany parcellation
0384	aparc-Desikan_rh_volume_inferiortemporal		regional and tissue volume	Volume of inferiortemporal in the right hemisphere generated by parcellation of the white surface using Desikan-Killiany parcellation
0385	aparc-Desikan_rh_volume_isthmuscingulate		regional and tissue volume	Volume of isthmuscingulate in the right hemisphere generated by parcellation of the white surface using Desikan-Killiany parcellation
0386	aparc-Desikan_rh_volume_lateraloccipital		regional and tissue volume	Volume of lateraloccipital in the right hemisphere generated by parcellation of the white surface using Desikan-Killiany parcellation
0387	aparc-Desikan_rh_volume_lateralorbitofrontal		regional and tissue volume	Volume of lateralorbitofrontal in the right hemisphere generated by parcellation of the white surface using Desikan-Killiany parcellation
0388	aparc-Desikan_rh_volume_lingual		regional and tissue volume	Volume of lingual in the right hemisphere generated by parcellation of the white surface using Desikan-Killiany parcellation
0389	aparc-Desikan_rh_volume_medialorbitofrontal		regional and tissue volume	Volume of medialorbitofrontal in the right hemisphere generated by parcellation of the white surface using Desikan-Killiany parcellation
0390	aparc-Desikan_rh_volume_middletemporal		regional and tissue volume	Volume of middletemporal in the right hemisphere generated by parcellation of the white surface using Desikan-Killiany parcellation
0391	aparc-Desikan_rh_volume_parahippocampal		regional and tissue volume	Volume of parahippocampal in the right hemisphere generated by parcellation of the white surface using Desikan-Killiany parcellation
0392	aparc-Desikan_rh_volume_paracentral		regional and tissue volume	Volume of paracentral in the right hemisphere generated by parcellation of the white surface using Desikan-Killiany parcellation
0393	aparc-Desikan_rh_volume_parsopercularis		regional and tissue volume	Volume of parsopercularis in the right hemisphere generated by parcellation of the white surface using Desikan-Killiany parcellation
0394	aparc-Desikan_rh_volume_parsorbitalis		regional and tissue volume	Volume of parsorbitalis in the right hemisphere generated by parcellation of the white surface using Desikan-Killiany parcellation
0395	aparc-Desikan_rh_volume_parstriangularis		regional and tissue volume	Volume of parstriangularis in the right hemisphere generated by parcellation of the white surface using Desikan-Killiany parcellation
0396	aparc-Desikan_rh_volume_pericalcarine		regional and tissue volume	Volume of pericalcarine in the right hemisphere generated by parcellation of the white surface using Desikan-Killiany parcellation
0397	aparc-Desikan_rh_volume_postcentral		regional and tissue volume	Volume of postcentral in the right hemisphere generated by parcellation of the white surface using Desikan-Killiany parcellation
0398	aparc-Desikan_rh_volume_posteriorcingulate		regional and tissue volume	Volume of posteriorcingulate in the right hemisphere generated by parcellation of the white surface using Desikan-Killiany parcellation
0399	aparc-Desikan_rh_volume_precentral		regional and tissue volume	Volume of precentral in the right hemisphere generated by parcellation of the white surface using Desikan-Killiany parcellation
0400	aparc-Desikan_rh_volume_precuneus		regional and tissue volume	Volume of precuneus in the right hemisphere generated by parcellation of the white surface using Desikan-Killiany parcellation
0401	aparc-Desikan_rh_volume_rostralanteriorcingulate		regional and tissue volume	Volume of rostralanteriorcingulate in the right hemisphere generated by parcellation of the white surface using Desikan-Killiany parcellation
0402	aparc-Desikan_rh_volume_rostralmiddlefrontal		regional and tissue volume	Volume of rostralmiddlefrontal in the right hemisphere generated by parcellation of the white surface using Desikan-Killiany parcellation
0403	aparc-Desikan_rh_volume_superiorfrontal		regional and tissue volume	Volume of superiorfrontal in the right hemisphere generated by parcellation of the white surface using Desikan-Killiany parcellation
0404	aparc-Desikan_rh_volume_superiorparietal		regional and tissue volume	Volume of superiorparietal in the right hemisphere generated by parcellation of the white surface using Desikan-Killiany parcellation
0405	aparc-Desikan_rh_volume_superiortemporal		regional and tissue volume	Volume of superiortemporal in the right hemisphere generated by parcellation of the white surface using Desikan-Killiany parcellation
0406	aparc-Desikan_rh_volume_supramarginal		regional and tissue volume	Volume of supramarginal in the right hemisphere generated by parcellation of the white surface using Desikan-Killiany parcellation
0407	aparc-Desikan_rh_volume_frontalpole		regional and tissue volume	Volume of frontalpole in the right hemisphere generated by parcellation of the white surface using Desikan-Killiany parcellation
0408	aparc-Desikan_rh_volume_transversetemporal		regional and tissue volume	Volume of transversetemporal in the right hemisphere generated by parcellation of the white surface using Desikan-Killiany parcellation
0409	aparc-Desikan_rh_volume_insula		regional and tissue volume	Volume of insula in the right hemisphere generated by parcellation of the white surface using Desikan-Killiany parcellation
0410	BA-exvivo_lh_volume_BA1		regional and tissue volume	Volume of BA1 in the left hemisphere generated by parcellation of the white surface using BA_exvivo parcellation
0411	BA-exvivo_lh_volume_BA2		regional and tissue volume	Volume of BA2 in the left hemisphere generated by parcellation of the white surface using BA_exvivo parcellation
0412	BA-exvivo_lh_volume_BA3a		regional and tissue volume	Volume of BA3a in the left hemisphere generated by parcellation of the white surface using BA_exvivo parcellation
0413	BA-exvivo_lh_volume_BA3b		regional and tissue volume	Volume of BA3b in the left hemisphere generated by parcellation of the white surface using BA_exvivo parcellation
0414	BA-exvivo_lh_volume_BA4a		regional and tissue volume	Volume of BA4a in the left hemisphere generated by parcellation of the white surface using BA_exvivo parcellation
0415	BA-exvivo_lh_volume_BA4p		regional and tissue volume	Volume of BA4p in the left hemisphere generated by parcellation of the white surface using BA_exvivo parcellation
0416	BA-exvivo_lh_volume_BA6		regional and tissue volume	Volume of BA6 in the left hemisphere generated by parcellation of the white surface using BA_exvivo parcellation
0417	BA-exvivo_lh_volume_BA44		regional and tissue volume	Volume of BA44 in the left hemisphere generated by parcellation of the white surface using BA_exvivo parcellation
0418	BA-exvivo_lh_volume_BA45		regional and tissue volume	Volume of BA45 in the left hemisphere generated by parcellation of the white surface using BA_exvivo parcellation
0419	BA-exvivo_lh_volume_V1		regional and tissue volume	Volume of V1 in the left hemisphere generated by parcellation of the white surface using BA_exvivo parcellation
0420	BA-exvivo_lh_volume_V2		regional and tissue volume	Volume of V2 in the left hemisphere generated by parcellation of the white surface using BA_exvivo parcellation
0421	BA-exvivo_lh_volume_MT		regional and tissue volume	Volume of MT in the left hemisphere generated by parcellation of the white surface using BA_exvivo parcellation
0422	BA-exvivo_lh_volume_perirhinal		regional and tissue volume	Volume of perirhinal in the left hemisphere generated by parcellation of the white surface using BA_exvivo parcellation
0423	BA-exvivo_lh_volume_entorhinal		regional and tissue volume	Volume of entorhinal in the left hemisphere generated by parcellation of the white surface using BA_exvivo parcellation
0424	BA-exvivo_rh_volume_BA1		regional and tissue volume	Volume of BA1 in the right hemisphere generated by parcellation of the white surface using BA_exvivo parcellation
0425	BA-exvivo_rh_volume_BA2		regional and tissue volume	Volume of BA2 in the right hemisphere generated by parcellation of the white surface using BA_exvivo parcellation
0426	BA-exvivo_rh_volume_BA3a		regional and tissue volume	Volume of BA3a in the right hemisphere generated by parcellation of the white surface using BA_exvivo parcellation
0427	BA-exvivo_rh_volume_BA3b		regional and tissue volume	Volume of BA3b in the right hemisphere generated by parcellation of the white surface using BA_exvivo parcellation
0428	BA-exvivo_rh_volume_BA4a		regional and tissue volume	Volume of BA4a in the right hemisphere generated by parcellation of the white surface using BA_exvivo parcellation
0429	BA-exvivo_rh_volume_BA4p		regional and tissue volume	Volume of BA4p in the right hemisphere generated by parcellation of the white surface using BA_exvivo parcellation
0430	BA-exvivo_rh_volume_BA6		regional and tissue volume	Volume of BA6 in the right hemisphere generated by parcellation of the white surface using BA_exvivo parcellation
0431	BA-exvivo_rh_volume_BA44		regional and tissue volume	Volume of BA44 in the right hemisphere generated by parcellation of the white surface using BA_exvivo parcellation
0432	BA-exvivo_rh_volume_BA45		regional and tissue volume	Volume of BA45 in the right hemisphere generated by parcellation of the white surface using BA_exvivo parcellation
0433	BA-exvivo_rh_volume_V1		regional and tissue volume	Volume of V1 in the right hemisphere generated by parcellation of the white surface using BA_exvivo parcellation
0434	BA-exvivo_rh_volume_V2		regional and tissue volume	Volume of V2 in the right hemisphere generated by parcellation of the white surface using BA_exvivo parcellation
0435	BA-exvivo_rh_volume_MT		regional and tissue volume	Volume of MT in the right hemisphere generated by parcellation of the white surface using BA_exvivo parcellation
0436	BA-exvivo_rh_volume_perirhinal		regional and tissue volume	Volume of perirhinal in the right hemisphere generated by parcellation of the white surface using BA_exvivo parcellation
0437	BA-exvivo_rh_volume_entorhinal		regional and tissue volume	Volume of entorhinal in the right hemisphere generated by parcellation of the white surface using BA_exvivo parcellation
0438	aparc-DKTatlas_lh_volume_caudalanteriorcingulate		regional and tissue volume	Volume of caudalanteriorcingulate in the left hemisphere generated by parcellation of the white surface using DKT parcellation
0439	aparc-DKTatlas_lh_volume_caudalmiddlefrontal		regional and tissue volume	Volume of caudalmiddlefrontal in the left hemisphere generated by parcellation of the white surface using DKT parcellation
0440	aparc-DKTatlas_lh_volume_cuneus		regional and tissue volume	Volume of cuneus in the left hemisphere generated by parcellation of the white surface using DKT parcellation
0441	aparc-DKTatlas_lh_volume_entorhinal		regional and tissue volume	Volume of entorhinal in the left hemisphere generated by parcellation of the white surface using DKT parcellation
0442	aparc-DKTatlas_lh_volume_fusiform		regional and tissue volume	Volume of fusiform in the left hemisphere generated by parcellation of the white surface using DKT parcellation
0443	aparc-DKTatlas_lh_volume_inferiorparietal		regional and tissue volume	Volume of inferiorparietal in the left hemisphere generated by parcellation of the white surface using DKT parcellation
0444	aparc-DKTatlas_lh_volume_inferiortemporal		regional and tissue volume	Volume of inferiortemporal in the left hemisphere generated by parcellation of the white surface using DKT parcellation
0445	aparc-DKTatlas_lh_volume_isthmuscingulate		regional and tissue volume	Volume of isthmuscingulate in the left hemisphere generated by parcellation of the white surface using DKT parcellation
0446	aparc-DKTatlas_lh_volume_lateraloccipital		regional and tissue volume	Volume of lateraloccipital in the left hemisphere generated by parcellation of the white surface using DKT parcellation
0447	aparc-DKTatlas_lh_volume_lateralorbitofrontal		regional and tissue volume	Volume of lateralorbitofrontal in the left hemisphere generated by parcellation of the white surface using DKT parcellation
0448	aparc-DKTatlas_lh_volume_lingual		regional and tissue volume	Volume of lingual in the left hemisphere generated by parcellation of the white surface using DKT parcellation
0449	aparc-DKTatlas_lh_volume_medialorbitofrontal		regional and tissue volume	Volume of medialorbitofrontal in the left hemisphere generated by parcellation of the white surface using DKT parcellation
0450	aparc-DKTatlas_lh_volume_middletemporal		regional and tissue volume	Volume of middletemporal in the left hemisphere generated by parcellation of the white surface using DKT parcellation
0451	aparc-DKTatlas_lh_volume_parahippocampal		regional and tissue volume	Volume of parahippocampal in the left hemisphere generated by parcellation of the white surface using DKT parcellation
0452	aparc-DKTatlas_lh_volume_paracentral		regional and tissue volume	Volume of paracentral in the left hemisphere generated by parcellation of the white surface using DKT parcellation
0453	aparc-DKTatlas_lh_volume_parsopercularis		regional and tissue volume	Volume of parsopercularis in the left hemisphere generated by parcellation of the white surface using DKT parcellation
0454	aparc-DKTatlas_lh_volume_parsorbitalis		regional and tissue volume	Volume of parsorbitalis in the left hemisphere generated by parcellation of the white surface using DKT parcellation
0455	aparc-DKTatlas_lh_volume_parstriangularis		regional and tissue volume	Volume of parstriangularis in the left hemisphere generated by parcellation of the white surface using DKT parcellation
0456	aparc-DKTatlas_lh_volume_pericalcarine		regional and tissue volume	Volume of pericalcarine in the left hemisphere generated by parcellation of the white surface using DKT parcellation
0457	aparc-DKTatlas_lh_volume_postcentral		regional and tissue volume	Volume of postcentral in the left hemisphere generated by parcellation of the white surface using DKT parcellation
0458	aparc-DKTatlas_lh_volume_posteriorcingulate		regional and tissue volume	Volume of posteriorcingulate in the left hemisphere generated by parcellation of the white surface using DKT parcellation
0459	aparc-DKTatlas_lh_volume_precentral		regional and tissue volume	Volume of precentral in the left hemisphere generated by parcellation of the white surface using DKT parcellation
0460	aparc-DKTatlas_lh_volume_precuneus		regional and tissue volume	Volume of precuneus in the left hemisphere generated by parcellation of the white surface using DKT parcellation
0461	aparc-DKTatlas_lh_volume_rostralanteriorcingulate		regional and tissue volume	Volume of rostralanteriorcingulate in the left hemisphere generated by parcellation of the white surface using DKT parcellation
0462	aparc-DKTatlas_lh_volume_rostralmiddlefrontal		regional and tissue volume	Volume of rostralmiddlefrontal in the left hemisphere generated by parcellation of the white surface using DKT parcellation
0463	aparc-DKTatlas_lh_volume_superiorfrontal		regional and tissue volume	Volume of superiorfrontal in the left hemisphere generated by parcellation of the white surface using DKT parcellation
0464	aparc-DKTatlas_lh_volume_superiorparietal		regional and tissue volume	Volume of superiorparietal in the left hemisphere generated by parcellation of the white surface using DKT parcellation
0465	aparc-DKTatlas_lh_volume_superiortemporal		regional and tissue volume	Volume of superiortemporal in the left hemisphere generated by parcellation of the white surface using DKT parcellation
0466	aparc-DKTatlas_lh_volume_supramarginal		regional and tissue volume	Volume of supramarginal in the left hemisphere generated by parcellation of the white surface using DKT parcellation
0467	aparc-DKTatlas_lh_volume_transversetemporal		regional and tissue volume	Volume of transversetemporal in the left hemisphere generated by parcellation of the white surface using DKT parcellation
0468	aparc-DKTatlas_lh_volume_insula		regional and tissue volume	Volume of insula in the left hemisphere generated by parcellation of the white surface using DKT parcellation
0469	aparc-DKTatlas_rh_volume_caudalanteriorcingulate		regional and tissue volume	Volume of caudalanteriorcingulate in the right hemisphere generated by parcellation of the white surface using DKT parcellation
0470	aparc-DKTatlas_rh_volume_caudalmiddlefrontal		regional and tissue volume	Volume of caudalmiddlefrontal in the right hemisphere generated by parcellation of the white surface using DKT parcellation
0471	aparc-DKTatlas_rh_volume_cuneus		regional and tissue volume	Volume of cuneus in the right hemisphere generated by parcellation of the white surface using DKT parcellation
0472	aparc-DKTatlas_rh_volume_entorhinal		regional and tissue volume	Volume of entorhinal in the right hemisphere generated by parcellation of the white surface using DKT parcellation
0473	aparc-DKTatlas_rh_volume_fusiform		regional and tissue volume	Volume of fusiform in the right hemisphere generated by parcellation of the white surface using DKT parcellation
0474	aparc-DKTatlas_rh_volume_inferiorparietal		regional and tissue volume	Volume of inferiorparietal in the right hemisphere generated by parcellation of the white surface using DKT parcellation
0475	aparc-DKTatlas_rh_volume_inferiortemporal		regional and tissue volume	Volume of inferiortemporal in the right hemisphere generated by parcellation of the white surface using DKT parcellation
0476	aparc-DKTatlas_rh_volume_isthmuscingulate		regional and tissue volume	Volume of isthmuscingulate in the right hemisphere generated by parcellation of the white surface using DKT parcellation
0477	aparc-DKTatlas_rh_volume_lateraloccipital		regional and tissue volume	Volume of lateraloccipital in the right hemisphere generated by parcellation of the white surface using DKT parcellation
0478	aparc-DKTatlas_rh_volume_lateralorbitofrontal		regional and tissue volume	Volume of lateralorbitofrontal in the right hemisphere generated by parcellation of the white surface using DKT parcellation
0479	aparc-DKTatlas_rh_volume_lingual		regional and tissue volume	Volume of lingual in the right hemisphere generated by parcellation of the white surface using DKT parcellation
0480	aparc-DKTatlas_rh_volume_medialorbitofrontal		regional and tissue volume	Volume of medialorbitofrontal in the right hemisphere generated by parcellation of the white surface using DKT parcellation
0481	aparc-DKTatlas_rh_volume_middletemporal		regional and tissue volume	Volume of middletemporal in the right hemisphere generated by parcellation of the white surface using DKT parcellation
0482	aparc-DKTatlas_rh_volume_parahippocampal		regional and tissue volume	Volume of parahippocampal in the right hemisphere generated by parcellation of the white surface using DKT parcellation
0483	aparc-DKTatlas_rh_volume_paracentral		regional and tissue volume	Volume of paracentral in the right hemisphere generated by parcellation of the white surface using DKT parcellation
0484	aparc-DKTatlas_rh_volume_parsopercularis		regional and tissue volume	Volume of parsopercularis in the right hemisphere generated by parcellation of the white surface using DKT parcellation
0485	aparc-DKTatlas_rh_volume_parsorbitalis		regional and tissue volume	Volume of parsorbitalis in the right hemisphere generated by parcellation of the white surface using DKT parcellation
0486	aparc-DKTatlas_rh_volume_parstriangularis		regional and tissue volume	Volume of parstriangularis in the right hemisphere generated by parcellation of the white surface using DKT parcellation
0487	aparc-DKTatlas_rh_volume_pericalcarine		regional and tissue volume	Volume of pericalcarine in the right hemisphere generated by parcellation of the white surface using DKT parcellation
0488	aparc-DKTatlas_rh_volume_postcentral		regional and tissue volume	Volume of postcentral in the right hemisphere generated by parcellation of the white surface using DKT parcellation
0489	aparc-DKTatlas_rh_volume_posteriorcingulate		regional and tissue volume	Volume of posteriorcingulate in the right hemisphere generated by parcellation of the white surface using DKT parcellation
0490	aparc-DKTatlas_rh_volume_precentral		regional and tissue volume	Volume of precentral in the right hemisphere generated by parcellation of the white surface using DKT parcellation
0491	aparc-DKTatlas_rh_volume_precuneus		regional and tissue volume	Volume of precuneus in the right hemisphere generated by parcellation of the white surface using DKT parcellation
0492	aparc-DKTatlas_rh_volume_rostralanteriorcingulate		regional and tissue volume	Volume of rostralanteriorcingulate in the right hemisphere generated by parcellation of the white surface using DKT parcellation
0493	aparc-DKTatlas_rh_volume_rostralmiddlefrontal		regional and tissue volume	Volume of rostralmiddlefrontal in the right hemisphere generated by parcellation of the white surface using DKT parcellation
0494	aparc-DKTatlas_rh_volume_superiorfrontal		regional and tissue volume	Volume of superiorfrontal in the right hemisphere generated by parcellation of the white surface using DKT parcellation
0495	aparc-DKTatlas_rh_volume_superiorparietal		regional and tissue volume	Volume of superiorparietal in the right hemisphere generated by parcellation of the white surface using DKT parcellation
0496	aparc-DKTatlas_rh_volume_superiortemporal		regional and tissue volume	Volume of superiortemporal in the right hemisphere generated by parcellation of the white surface using DKT parcellation
0497	aparc-DKTatlas_rh_volume_supramarginal		regional and tissue volume	Volume of supramarginal in the right hemisphere generated by parcellation of the white surface using DKT parcellation
0498	aparc-DKTatlas_rh_volume_transversetemporal		regional and tissue volume	Volume of transversetemporal in the right hemisphere generated by parcellation of the white surface using DKT parcellation
0499	aparc-DKTatlas_rh_volume_insula		regional and tissue volume	Volume of insula in the right hemisphere generated by parcellation of the white surface using DKT parcellation
0500	aparc-a2009s_lh_volume_G+S-frontomargin		regional and tissue volume	Volume of G+S-frontomargin in the left hemisphere generated by parcellation of the white surface using Destrieux (a2009s) parcellation
0501	aparc-a2009s_lh_volume_G+S-occipital-inf		regional and tissue volume	Volume of G+S-occipital-inf in the left hemisphere generated by parcellation of the white surface using Destrieux (a2009s) parcellation
0502	aparc-a2009s_lh_volume_G+S-paracentral		regional and tissue volume	Volume of G+S-paracentral in the left hemisphere generated by parcellation of the white surface using Destrieux (a2009s) parcellation
0503	aparc-a2009s_lh_volume_G+S-subcentral		regional and tissue volume	Volume of G+S-subcentral in the left hemisphere generated by parcellation of the white surface using Destrieux (a2009s) parcellation
0504	aparc-a2009s_lh_volume_G+S-transv-frontopol		regional and tissue volume	Volume of G+S-transv-frontopol in the left hemisphere generated by parcellation of the white surface using Destrieux (a2009s) parcellation
0505	aparc-a2009s_lh_volume_G+S-cingul-Ant		regional and tissue volume	Volume of G+S-cingul-Ant in the left hemisphere generated by parcellation of the white surface using Destrieux (a2009s) parcellation
0506	aparc-a2009s_lh_volume_G+S-cingul-Mid-Ant		regional and tissue volume	Volume of G+S-cingul-Mid-Ant in the left hemisphere generated by parcellation of the white surface using Destrieux (a2009s) parcellation
0507	aparc-a2009s_lh_volume_G+S-cingul-Mid-Post		regional and tissue volume	Volume of G+S-cingul-Mid-Post in the left hemisphere generated by parcellation of the white surface using Destrieux (a2009s) parcellation
0508	aparc-a2009s_lh_volume_G-cingul-Post-dorsal		regional and tissue volume	Volume of G-cingul-Post-dorsal in the left hemisphere generated by parcellation of the white surface using Destrieux (a2009s) parcellation
0509	aparc-a2009s_lh_volume_G-cingul-Post-ventral		regional and tissue volume	Volume of G-cingul-Post-ventral in the left hemisphere generated by parcellation of the white surface using Destrieux (a2009s) parcellation
0510	aparc-a2009s_lh_volume_G-cuneus		regional and tissue volume	Volume of G-cuneus in the left hemisphere generated by parcellation of the white surface using Destrieux (a2009s) parcellation
0511	aparc-a2009s_lh_volume_G-front-inf-Opercular		regional and tissue volume	Volume of G-front-inf-Opercular in the left hemisphere generated by parcellation of the white surface using Destrieux (a2009s) parcellation
0512	aparc-a2009s_lh_volume_G-front-inf-Orbital		regional and tissue volume	Volume of G-front-inf-Orbital in the left hemisphere generated by parcellation of the white surface using Destrieux (a2009s) parcellation
0513	aparc-a2009s_lh_volume_G-front-inf-Triangul		regional and tissue volume	Volume of G-front-inf-Triangul in the left hemisphere generated by parcellation of the white surface using Destrieux (a2009s) parcellation
0514	aparc-a2009s_lh_volume_G-front-middle		regional and tissue volume	Volume of G-front-middle in the left hemisphere generated by parcellation of the white surface using Destrieux (a2009s) parcellation
0515	aparc-a2009s_lh_volume_G-front-sup		regional and tissue volume	Volume of G-front-sup in the left hemisphere generated by parcellation of the white surface using Destrieux (a2009s) parcellation
0516	aparc-a2009s_lh_volume_G-Ins-lg+S-cent-ins		regional and tissue volume	Volume of G-Ins-lg+S-cent-ins in the left hemisphere generated by parcellation of the white surface using Destrieux (a2009s) parcellation
0517	aparc-a2009s_lh_volume_G-insular-short		regional and tissue volume	Volume of G-insular-short in the left hemisphere generated by parcellation of the white surface using Destrieux (a2009s) parcellation
0518	aparc-a2009s_lh_volume_G-occipital-middle		regional and tissue volume	Volume of G-occipital-middle in the left hemisphere generated by parcellation of the white surface using Destrieux (a2009s) parcellation
0519	aparc-a2009s_lh_volume_G-occipital-sup		regional and tissue volume	Volume of G-occipital-sup in the left hemisphere generated by parcellation of the white surface using Destrieux (a2009s) parcellation
0520	aparc-a2009s_lh_volume_G-oc-temp-lat-fusifor		regional and tissue volume	Volume of G-oc-temp-lat-fusifor in the left hemisphere generated by parcellation of the white surface using Destrieux (a2009s) parcellation
0521	aparc-a2009s_lh_volume_G-oc-temp-med-Lingual		regional and tissue volume	Volume of G-oc-temp-med-Lingual in the left hemisphere generated by parcellation of the white surface using Destrieux (a2009s) parcellation
0522	aparc-a2009s_lh_volume_G-oc-temp-med-Parahip		regional and tissue volume	Volume of G-oc-temp-med-Parahip in the left hemisphere generated by parcellation of the white surface using Destrieux (a2009s) parcellation
0523	aparc-a2009s_lh_volume_G-orbital		regional and tissue volume	Volume of G-orbital in the left hemisphere generated by parcellation of the white surface using Destrieux (a2009s) parcellation
0524	aparc-a2009s_lh_volume_G-pariet-inf-Angular		regional and tissue volume	Volume of G-pariet-inf-Angular in the left hemisphere generated by parcellation of the white surface using Destrieux (a2009s) parcellation
0525	aparc-a2009s_lh_volume_G-pariet-inf-Supramar		regional and tissue volume	Volume of G-pariet-inf-Supramar in the left hemisphere generated by parcellation of the white surface using Destrieux (a2009s) parcellation
0526	aparc-a2009s_lh_volume_G-parietal-sup		regional and tissue volume	Volume of G-parietal-sup in the left hemisphere generated by parcellation of the white surface using Destrieux (a2009s) parcellation
0527	aparc-a2009s_lh_volume_G-postcentral		regional and tissue volume	Volume of G-postcentral in the left hemisphere generated by parcellation of the white surface using Destrieux (a2009s) parcellation
0528	aparc-a2009s_lh_volume_G-precentral		regional and tissue volume	Volume of G-precentral in the left hemisphere generated by parcellation of the white surface using Destrieux (a2009s) parcellation
0529	aparc-a2009s_lh_volume_G-precuneus		regional and tissue volume	Volume of G-precuneus in the left hemisphere generated by parcellation of the white surface using Destrieux (a2009s) parcellation
0530	aparc-a2009s_lh_volume_G-rectus		regional and tissue volume	Volume of G-rectus in the left hemisphere generated by parcellation of the white surface using Destrieux (a2009s) parcellation
0531	aparc-a2009s_lh_volume_G-subcallosal		regional and tissue volume	Volume of G-subcallosal in the left hemisphere generated by parcellation of the white surface using Destrieux (a2009s) parcellation
0532	aparc-a2009s_lh_volume_G-temp-sup-G-T-transv		regional and tissue volume	Volume of G-temp-sup-G-T-transv in the left hemisphere generated by parcellation of the white surface using Destrieux (a2009s) parcellation
0533	aparc-a2009s_lh_volume_G-temp-sup-Lateral		regional and tissue volume	Volume of G-temp-sup-Lateral in the left hemisphere generated by parcellation of the white surface using Destrieux (a2009s) parcellation
0534	aparc-a2009s_lh_volume_G-temp-sup-Plan-polar		regional and tissue volume	Volume of G-temp-sup-Plan-polar in the left hemisphere generated by parcellation of the white surface using Destrieux (a2009s) parcellation
0535	aparc-a2009s_lh_volume_G-temp-sup-Plan-tempo		regional and tissue volume	Volume of G-temp-sup-Plan-tempo in the left hemisphere generated by parcellation of the white surface using Destrieux (a2009s) parcellation
0536	aparc-a2009s_lh_volume_G-temporal-inf		regional and tissue volume	Volume of G-temporal-inf in the left hemisphere generated by parcellation of the white surface using Destrieux (a2009s) parcellation
0537	aparc-a2009s_lh_volume_G-temporal-middle		regional and tissue volume	Volume of G-temporal-middle in the left hemisphere generated by parcellation of the white surface using Destrieux (a2009s) parcellation
0538	aparc-a2009s_lh_volume_Lat-Fis-ant-Horizont		regional and tissue volume	Volume of Lat-Fis-ant-Horizont in the left hemisphere generated by parcellation of the white surface using Destrieux (a2009s) parcellation
0539	aparc-a2009s_lh_volume_Lat-Fis-ant-Vertical		regional and tissue volume	Volume of Lat-Fis-ant-Vertical in the left hemisphere generated by parcellation of the white surface using Destrieux (a2009s) parcellation
0540	aparc-a2009s_lh_volume_Lat-Fis-post		regional and tissue volume	Volume of Lat-Fis-post in the left hemisphere generated by parcellation of the white surface using Destrieux (a2009s) parcellation
0541	aparc-a2009s_lh_volume_Pole-occipital		regional and tissue volume	Volume of Pole-occipital in the left hemisphere generated by parcellation of the white surface using Destrieux (a2009s) parcellation
0542	aparc-a2009s_lh_volume_Pole-temporal		regional and tissue volume	Volume of Pole-temporal in the left hemisphere generated by parcellation of the white surface using Destrieux (a2009s) parcellation
0543	aparc-a2009s_lh_volume_S-calcarine		regional and tissue volume	Volume of S-calcarine in the left hemisphere generated by parcellation of the white surface using Destrieux (a2009s) parcellation
0544	aparc-a2009s_lh_volume_S-central		regional and tissue volume	Volume of S-central in the left hemisphere generated by parcellation of the white surface using Destrieux (a2009s) parcellation
0545	aparc-a2009s_lh_volume_S-cingul-Marginalis		regional and tissue volume	Volume of S-cingul-Marginalis in the left hemisphere generated by parcellation of the white surface using Destrieux (a2009s) parcellation
0546	aparc-a2009s_lh_volume_S-circular-insula-ant		regional and tissue volume	Volume of S-circular-insula-ant in the left hemisphere generated by parcellation of the white surface using Destrieux (a2009s) parcellation
0547	aparc-a2009s_lh_volume_S-circular-insula-inf		regional and tissue volume	Volume of S-circular-insula-inf in the left hemisphere generated by parcellation of the white surface using Destrieux (a2009s) parcellation
0548	aparc-a2009s_lh_volume_S-circular-insula-sup		regional and tissue volume	Volume of S-circular-insula-sup in the left hemisphere generated by parcellation of the white surface using Destrieux (a2009s) parcellation
0549	aparc-a2009s_lh_volume_S-collat-transv-ant		regional and tissue volume	Volume of S-collat-transv-ant in the left hemisphere generated by parcellation of the white surface using Destrieux (a2009s) parcellation
0550	aparc-a2009s_lh_volume_S-collat-transv-post		regional and tissue volume	Volume of S-collat-transv-post in the left hemisphere generated by parcellation of the white surface using Destrieux (a2009s) parcellation
0551	aparc-a2009s_lh_volume_S-front-inf		regional and tissue volume	Volume of S-front-inf in the left hemisphere generated by parcellation of the white surface using Destrieux (a2009s) parcellation
0552	aparc-a2009s_lh_volume_S-front-middle		regional and tissue volume	Volume of S-front-middle in the left hemisphere generated by parcellation of the white surface using Destrieux (a2009s) parcellation
0553	aparc-a2009s_lh_volume_S-front-sup		regional and tissue volume	Volume of S-front-sup in the left hemisphere generated by parcellation of the white surface using Destrieux (a2009s) parcellation
0554	aparc-a2009s_lh_volume_S-interm-prim-Jensen		regional and tissue volume	Volume of S-interm-prim-Jensen in the left hemisphere generated by parcellation of the white surface using Destrieux (a2009s) parcellation
0555	aparc-a2009s_lh_volume_S-intrapariet+P-trans		regional and tissue volume	Volume of S-intrapariet+P-trans in the left hemisphere generated by parcellation of the white surface using Destrieux (a2009s) parcellation
0556	aparc-a2009s_lh_volume_S-oc-middle+Lunatus		regional and tissue volume	Volume of S-oc-middle+Lunatus in the left hemisphere generated by parcellation of the white surface using Destrieux (a2009s) parcellation
0557	aparc-a2009s_lh_volume_S-oc-sup+transversal		regional and tissue volume	Volume of S-oc-sup+transversal in the left hemisphere generated by parcellation of the white surface using Destrieux (a2009s) parcellation
0558	aparc-a2009s_lh_volume_S-occipital-ant		regional and tissue volume	Volume of S-occipital-ant in the left hemisphere generated by parcellation of the white surface using Destrieux (a2009s) parcellation
0559	aparc-a2009s_lh_volume_S-oc-temp-lat		regional and tissue volume	Volume of S-oc-temp-lat in the left hemisphere generated by parcellation of the white surface using Destrieux (a2009s) parcellation
0560	aparc-a2009s_lh_volume_S-oc-temp-med+Lingual		regional and tissue volume	Volume of S-oc-temp-med+Lingual in the left hemisphere generated by parcellation of the white surface using Destrieux (a2009s) parcellation
0561	aparc-a2009s_lh_volume_S-orbital-lateral		regional and tissue volume	Volume of S-orbital-lateral in the left hemisphere generated by parcellation of the white surface using Destrieux (a2009s) parcellation
0562	aparc-a2009s_lh_volume_S-orbital-med-olfact		regional and tissue volume	Volume of S-orbital-med-olfact in the left hemisphere generated by parcellation of the white surface using Destrieux (a2009s) parcellation
0563	aparc-a2009s_lh_volume_S-orbital-H-Shaped		regional and tissue volume	Volume of S-orbital-H-Shaped in the left hemisphere generated by parcellation of the white surface using Destrieux (a2009s) parcellation
0564	aparc-a2009s_lh_volume_S-parieto-occipital		regional and tissue volume	Volume of S-parieto-occipital in the left hemisphere generated by parcellation of the white surface using Destrieux (a2009s) parcellation
0565	aparc-a2009s_lh_volume_S-pericallosal		regional and tissue volume	Volume of S-pericallosal in the left hemisphere generated by parcellation of the white surface using Destrieux (a2009s) parcellation
0566	aparc-a2009s_lh_volume_S-postcentral		regional and tissue volume	Volume of S-postcentral in the left hemisphere generated by parcellation of the white surface using Destrieux (a2009s) parcellation
0567	aparc-a2009s_lh_volume_S-precentral-inf-part		regional and tissue volume	Volume of S-precentral-inf-part in the left hemisphere generated by parcellation of the white surface using Destrieux (a2009s) parcellation
0568	aparc-a2009s_lh_volume_S-precentral-sup-part		regional and tissue volume	Volume of S-precentral-sup-part in the left hemisphere generated by parcellation of the white surface using Destrieux (a2009s) parcellation
0569	aparc-a2009s_lh_volume_S-suborbital		regional and tissue volume	Volume of S-suborbital in the left hemisphere generated by parcellation of the white surface using Destrieux (a2009s) parcellation
0570	aparc-a2009s_lh_volume_S-subparietal		regional and tissue volume	Volume of S-subparietal in the left hemisphere generated by parcellation of the white surface using Destrieux (a2009s) parcellation
0571	aparc-a2009s_lh_volume_S-temporal-inf		regional and tissue volume	Volume of S-temporal-inf in the left hemisphere generated by parcellation of the white surface using Destrieux (a2009s) parcellation
0572	aparc-a2009s_lh_volume_S-temporal-sup		regional and tissue volume	Volume of S-temporal-sup in the left hemisphere generated by parcellation of the white surface using Destrieux (a2009s) parcellation
0573	aparc-a2009s_lh_volume_S-temporal-transverse		regional and tissue volume	Volume of S-temporal-transverse in the left hemisphere generated by parcellation of the white surface using Destrieux (a2009s) parcellation
0574	aparc-a2009s_rh_volume_G+S-frontomargin		regional and tissue volume	Volume of G+S-frontomargin in the right hemisphere generated by parcellation of the white surface using Destrieux (a2009s) parcellation
0575	aparc-a2009s_rh_volume_G+S-occipital-inf		regional and tissue volume	Volume of G+S-occipital-inf in the right hemisphere generated by parcellation of the white surface using Destrieux (a2009s) parcellation
0576	aparc-a2009s_rh_volume_G+S-paracentral		regional and tissue volume	Volume of G+S-paracentral in the right hemisphere generated by parcellation of the white surface using Destrieux (a2009s) parcellation
0577	aparc-a2009s_rh_volume_G+S-subcentral		regional and tissue volume	Volume of G+S-subcentral in the right hemisphere generated by parcellation of the white surface using Destrieux (a2009s) parcellation
0578	aparc-a2009s_rh_volume_G+S-transv-frontopol		regional and tissue volume	Volume of G+S-transv-frontopol in the right hemisphere generated by parcellation of the white surface using Destrieux (a2009s) parcellation
0579	aparc-a2009s_rh_volume_G+S-cingul-Ant		regional and tissue volume	Volume of G+S-cingul-Ant in the right hemisphere generated by parcellation of the white surface using Destrieux (a2009s) parcellation
0580	aparc-a2009s_rh_volume_G+S-cingul-Mid-Ant		regional and tissue volume	Volume of G+S-cingul-Mid-Ant in the right hemisphere generated by parcellation of the white surface using Destrieux (a2009s) parcellation
0581	aparc-a2009s_rh_volume_G+S-cingul-Mid-Post		regional and tissue volume	Volume of G+S-cingul-Mid-Post in the right hemisphere generated by parcellation of the white surface using Destrieux (a2009s) parcellation
0582	aparc-a2009s_rh_volume_G-cingul-Post-dorsal		regional and tissue volume	Volume of G-cingul-Post-dorsal in the right hemisphere generated by parcellation of the white surface using Destrieux (a2009s) parcellation
0583	aparc-a2009s_rh_volume_G-cingul-Post-ventral		regional and tissue volume	Volume of G-cingul-Post-ventral in the right hemisphere generated by parcellation of the white surface using Destrieux (a2009s) parcellation
0584	aparc-a2009s_rh_volume_G-cuneus		regional and tissue volume	Volume of G-cuneus in the right hemisphere generated by parcellation of the white surface using Destrieux (a2009s) parcellation
0585	aparc-a2009s_rh_volume_G-front-inf-Opercular		regional and tissue volume	Volume of G-front-inf-Opercular in the right hemisphere generated by parcellation of the white surface using Destrieux (a2009s) parcellation
0586	aparc-a2009s_rh_volume_G-front-inf-Orbital		regional and tissue volume	Volume of G-front-inf-Orbital in the right hemisphere generated by parcellation of the white surface using Destrieux (a2009s) parcellation
0587	aparc-a2009s_rh_volume_G-front-inf-Triangul		regional and tissue volume	Volume of G-front-inf-Triangul in the right hemisphere generated by parcellation of the white surface using Destrieux (a2009s) parcellation
0588	aparc-a2009s_rh_volume_G-front-middle		regional and tissue volume	Volume of G-front-middle in the right hemisphere generated by parcellation of the white surface using Destrieux (a2009s) parcellation
0589	aparc-a2009s_rh_volume_G-front-sup		regional and tissue volume	Volume of G-front-sup in the right hemisphere generated by parcellation of the white surface using Destrieux (a2009s) parcellation
0590	aparc-a2009s_rh_volume_G-Ins-lg+S-cent-ins		regional and tissue volume	Volume of G-Ins-lg+S-cent-ins in the right hemisphere generated by parcellation of the white surface using Destrieux (a2009s) parcellation
0591	aparc-a2009s_rh_volume_G-insular-short		regional and tissue volume	Volume of G-insular-short in the right hemisphere generated by parcellation of the white surface using Destrieux (a2009s) parcellation
0592	aparc-a2009s_rh_volume_G-occipital-middle		regional and tissue volume	Volume of G-occipital-middle in the right hemisphere generated by parcellation of the white surface using Destrieux (a2009s) parcellation
0593	aparc-a2009s_rh_volume_G-occipital-sup		regional and tissue volume	Volume of G-occipital-sup in the right hemisphere generated by parcellation of the white surface using Destrieux (a2009s) parcellation
0594	aparc-a2009s_rh_volume_G-oc-temp-lat-fusifor		regional and tissue volume	Volume of G-oc-temp-lat-fusifor in the right hemisphere generated by parcellation of the white surface using Destrieux (a2009s) parcellation
0595	aparc-a2009s_rh_volume_G-oc-temp-med-Lingual		regional and tissue volume	Volume of G-oc-temp-med-Lingual in the right hemisphere generated by parcellation of the white surface using Destrieux (a2009s) parcellation
0596	aparc-a2009s_rh_volume_G-oc-temp-med-Parahip		regional and tissue volume	Volume of G-oc-temp-med-Parahip in the right hemisphere generated by parcellation of the white surface using Destrieux (a2009s) parcellation
0597	aparc-a2009s_rh_volume_G-orbital		regional and tissue volume	Volume of G-orbital in the right hemisphere generated by parcellation of the white surface using Destrieux (a2009s) parcellation
0598	aparc-a2009s_rh_volume_G-pariet-inf-Angular		regional and tissue volume	Volume of G-pariet-inf-Angular in the right hemisphere generated by parcellation of the white surface using Destrieux (a2009s) parcellation
0599	aparc-a2009s_rh_volume_G-pariet-inf-Supramar		regional and tissue volume	Volume of G-pariet-inf-Supramar in the right hemisphere generated by parcellation of the white surface using Destrieux (a2009s) parcellation
0600	aparc-a2009s_rh_volume_G-parietal-sup		regional and tissue volume	Volume of G-parietal-sup in the right hemisphere generated by parcellation of the white surface using Destrieux (a2009s) parcellation
0601	aparc-a2009s_rh_volume_G-postcentral		regional and tissue volume	Volume of G-postcentral in the right hemisphere generated by parcellation of the white surface using Destrieux (a2009s) parcellation
0602	aparc-a2009s_rh_volume_G-precentral		regional and tissue volume	Volume of G-precentral in the right hemisphere generated by parcellation of the white surface using Destrieux (a2009s) parcellation
0603	aparc-a2009s_rh_volume_G-precuneus		regional and tissue volume	Volume of G-precuneus in the right hemisphere generated by parcellation of the white surface using Destrieux (a2009s) parcellation
0604	aparc-a2009s_rh_volume_G-rectus		regional and tissue volume	Volume of G-rectus in the right hemisphere generated by parcellation of the white surface using Destrieux (a2009s) parcellation
0605	aparc-a2009s_rh_volume_G-subcallosal		regional and tissue volume	Volume of G-subcallosal in the right hemisphere generated by parcellation of the white surface using Destrieux (a2009s) parcellation
0606	aparc-a2009s_rh_volume_G-temp-sup-G-T-transv		regional and tissue volume	Volume of G-temp-sup-G-T-transv in the right hemisphere generated by parcellation of the white surface using Destrieux (a2009s) parcellation
0607	aparc-a2009s_rh_volume_G-temp-sup-Lateral		regional and tissue volume	Volume of G-temp-sup-Lateral in the right hemisphere generated by parcellation of the white surface using Destrieux (a2009s) parcellation
0608	aparc-a2009s_rh_volume_G-temp-sup-Plan-polar		regional and tissue volume	Volume of G-temp-sup-Plan-polar in the right hemisphere generated by parcellation of the white surface using Destrieux (a2009s) parcellation
0609	aparc-a2009s_rh_volume_G-temp-sup-Plan-tempo		regional and tissue volume	Volume of G-temp-sup-Plan-tempo in the right hemisphere generated by parcellation of the white surface using Destrieux (a2009s) parcellation
0610	aparc-a2009s_rh_volume_G-temporal-inf		regional and tissue volume	Volume of G-temporal-inf in the right hemisphere generated by parcellation of the white surface using Destrieux (a2009s) parcellation
0611	aparc-a2009s_rh_volume_G-temporal-middle		regional and tissue volume	Volume of G-temporal-middle in the right hemisphere generated by parcellation of the white surface using Destrieux (a2009s) parcellation
0612	aparc-a2009s_rh_volume_Lat-Fis-ant-Horizont		regional and tissue volume	Volume of Lat-Fis-ant-Horizont in the right hemisphere generated by parcellation of the white surface using Destrieux (a2009s) parcellation
0613	aparc-a2009s_rh_volume_Lat-Fis-ant-Vertical		regional and tissue volume	Volume of Lat-Fis-ant-Vertical in the right hemisphere generated by parcellation of the white surface using Destrieux (a2009s) parcellation
0614	aparc-a2009s_rh_volume_Lat-Fis-post		regional and tissue volume	Volume of Lat-Fis-post in the right hemisphere generated by parcellation of the white surface using Destrieux (a2009s) parcellation
0615	aparc-a2009s_rh_volume_Pole-occipital		regional and tissue volume	Volume of Pole-occipital in the right hemisphere generated by parcellation of the white surface using Destrieux (a2009s) parcellation
0616	aparc-a2009s_rh_volume_Pole-temporal		regional and tissue volume	Volume of Pole-temporal in the right hemisphere generated by parcellation of the white surface using Destrieux (a2009s) parcellation
0617	aparc-a2009s_rh_volume_S-calcarine		regional and tissue volume	Volume of S-calcarine in the right hemisphere generated by parcellation of the white surface using Destrieux (a2009s) parcellation
0618	aparc-a2009s_rh_volume_S-central		regional and tissue volume	Volume of S-central in the right hemisphere generated by parcellation of the white surface using Destrieux (a2009s) parcellation
0619	aparc-a2009s_rh_volume_S-cingul-Marginalis		regional and tissue volume	Volume of S-cingul-Marginalis in the right hemisphere generated by parcellation of the white surface using Destrieux (a2009s) parcellation
0620	aparc-a2009s_rh_volume_S-circular-insula-ant		regional and tissue volume	Volume of S-circular-insula-ant in the right hemisphere generated by parcellation of the white surface using Destrieux (a2009s) parcellation
0621	aparc-a2009s_rh_volume_S-circular-insula-inf		regional and tissue volume	Volume of S-circular-insula-inf in the right hemisphere generated by parcellation of the white surface using Destrieux (a2009s) parcellation
0622	aparc-a2009s_rh_volume_S-circular-insula-sup		regional and tissue volume	Volume of S-circular-insula-sup in the right hemisphere generated by parcellation of the white surface using Destrieux (a2009s) parcellation
0623	aparc-a2009s_rh_volume_S-collat-transv-ant		regional and tissue volume	Volume of S-collat-transv-ant in the right hemisphere generated by parcellation of the white surface using Destrieux (a2009s) parcellation
0624	aparc-a2009s_rh_volume_S-collat-transv-post		regional and tissue volume	Volume of S-collat-transv-post in the right hemisphere generated by parcellation of the white surface using Destrieux (a2009s) parcellation
0625	aparc-a2009s_rh_volume_S-front-inf		regional and tissue volume	Volume of S-front-inf in the right hemisphere generated by parcellation of the white surface using Destrieux (a2009s) parcellation
0626	aparc-a2009s_rh_volume_S-front-middle		regional and tissue volume	Volume of S-front-middle in the right hemisphere generated by parcellation of the white surface using Destrieux (a2009s) parcellation
0627	aparc-a2009s_rh_volume_S-front-sup		regional and tissue volume	Volume of S-front-sup in the right hemisphere generated by parcellation of the white surface using Destrieux (a2009s) parcellation
0628	aparc-a2009s_rh_volume_S-interm-prim-Jensen		regional and tissue volume	Volume of S-interm-prim-Jensen in the right hemisphere generated by parcellation of the white surface using Destrieux (a2009s) parcellation
0629	aparc-a2009s_rh_volume_S-intrapariet+P-trans		regional and tissue volume	Volume of S-intrapariet+P-trans in the right hemisphere generated by parcellation of the white surface using Destrieux (a2009s) parcellation
0630	aparc-a2009s_rh_volume_S-oc-middle+Lunatus		regional and tissue volume	Volume of S-oc-middle+Lunatus in the right hemisphere generated by parcellation of the white surface using Destrieux (a2009s) parcellation
0631	aparc-a2009s_rh_volume_S-oc-sup+transversal		regional and tissue volume	Volume of S-oc-sup+transversal in the right hemisphere generated by parcellation of the white surface using Destrieux (a2009s) parcellation
0632	aparc-a2009s_rh_volume_S-occipital-ant		regional and tissue volume	Volume of S-occipital-ant in the right hemisphere generated by parcellation of the white surface using Destrieux (a2009s) parcellation
0633	aparc-a2009s_rh_volume_S-oc-temp-lat		regional and tissue volume	Volume of S-oc-temp-lat in the right hemisphere generated by parcellation of the white surface using Destrieux (a2009s) parcellation
0634	aparc-a2009s_rh_volume_S-oc-temp-med+Lingual		regional and tissue volume	Volume of S-oc-temp-med+Lingual in the right hemisphere generated by parcellation of the white surface using Destrieux (a2009s) parcellation
0635	aparc-a2009s_rh_volume_S-orbital-lateral		regional and tissue volume	Volume of S-orbital-lateral in the right hemisphere generated by parcellation of the white surface using Destrieux (a2009s) parcellation
0636	aparc-a2009s_rh_volume_S-orbital-med-olfact		regional and tissue volume	Volume of S-orbital-med-olfact in the right hemisphere generated by parcellation of the white surface using Destrieux (a2009s) parcellation
0637	aparc-a2009s_rh_volume_S-orbital-H-Shaped		regional and tissue volume	Volume of S-orbital-H-Shaped in the right hemisphere generated by parcellation of the white surface using Destrieux (a2009s) parcellation
0638	aparc-a2009s_rh_volume_S-parieto-occipital		regional and tissue volume	Volume of S-parieto-occipital in the right hemisphere generated by parcellation of the white surface using Destrieux (a2009s) parcellation
0639	aparc-a2009s_rh_volume_S-pericallosal		regional and tissue volume	Volume of S-pericallosal in the right hemisphere generated by parcellation of the white surface using Destrieux (a2009s) parcellation
0640	aparc-a2009s_rh_volume_S-postcentral		regional and tissue volume	Volume of S-postcentral in the right hemisphere generated by parcellation of the white surface using Destrieux (a2009s) parcellation
0641	aparc-a2009s_rh_volume_S-precentral-inf-part		regional and tissue volume	Volume of S-precentral-inf-part in the right hemisphere generated by parcellation of the white surface using Destrieux (a2009s) parcellation
0642	aparc-a2009s_rh_volume_S-precentral-sup-part		regional and tissue volume	Volume of S-precentral-sup-part in the right hemisphere generated by parcellation of the white surface using Destrieux (a2009s) parcellation
0643	aparc-a2009s_rh_volume_S-suborbital		regional and tissue volume	Volume of S-suborbital in the right hemisphere generated by parcellation of the white surface using Destrieux (a2009s) parcellation
0644	aparc-a2009s_rh_volume_S-subparietal		regional and tissue volume	Volume of S-subparietal in the right hemisphere generated by parcellation of the white surface using Destrieux (a2009s) parcellation
0645	aparc-a2009s_rh_volume_S-temporal-inf		regional and tissue volume	Volume of S-temporal-inf in the right hemisphere generated by parcellation of the white surface using Destrieux (a2009s) parcellation
0646	aparc-a2009s_rh_volume_S-temporal-sup		regional and tissue volume	Volume of S-temporal-sup in the right hemisphere generated by parcellation of the white surface using Destrieux (a2009s) parcellation
0647	aparc-a2009s_rh_volume_S-temporal-transverse		regional and tissue volume	Volume of S-temporal-transverse in the right hemisphere generated by parcellation of the white surface using Destrieux (a2009s) parcellation
0648	aparc-Desikan_lh_area_TotalSurface		cortical area	Area of TotalSurface in the left hemisphere generated by parcellation of the white surface using Desikan-Killiany parcellation
0649	aparc-Desikan_lh_area_bankssts		cortical area	Area of bankssts in the left hemisphere generated by parcellation of the white surface using Desikan-Killiany parcellation
0650	aparc-Desikan_lh_area_caudalanteriorcingulate		cortical area	Area of caudalanteriorcingulate in the left hemisphere generated by parcellation of the white surface using Desikan-Killiany parcellation
0651	aparc-Desikan_lh_area_caudalmiddlefrontal		cortical area	Area of caudalmiddlefrontal in the left hemisphere generated by parcellation of the white surface using Desikan-Killiany parcellation
0652	aparc-Desikan_lh_area_cuneus		cortical area	Area of cuneus in the left hemisphere generated by parcellation of the white surface using Desikan-Killiany parcellation
0653	aparc-Desikan_lh_area_entorhinal		cortical area	Area of entorhinal in the left hemisphere generated by parcellation of the white surface using Desikan-Killiany parcellation
0654	aparc-Desikan_lh_area_fusiform		cortical area	Area of fusiform in the left hemisphere generated by parcellation of the white surface using Desikan-Killiany parcellation
0655	aparc-Desikan_lh_area_inferiorparietal		cortical area	Area of inferiorparietal in the left hemisphere generated by parcellation of the white surface using Desikan-Killiany parcellation
0656	aparc-Desikan_lh_area_inferiortemporal		cortical area	Area of inferiortemporal in the left hemisphere generated by parcellation of the white surface using Desikan-Killiany parcellation
0657	aparc-Desikan_lh_area_isthmuscingulate		cortical area	Area of isthmuscingulate in the left hemisphere generated by parcellation of the white surface using Desikan-Killiany parcellation
0658	aparc-Desikan_lh_area_lateraloccipital		cortical area	Area of lateraloccipital in the left hemisphere generated by parcellation of the white surface using Desikan-Killiany parcellation
0659	aparc-Desikan_lh_area_lateralorbitofrontal		cortical area	Area of lateralorbitofrontal in the left hemisphere generated by parcellation of the white surface using Desikan-Killiany parcellation
0660	aparc-Desikan_lh_area_lingual		cortical area	Area of lingual in the left hemisphere generated by parcellation of the white surface using Desikan-Killiany parcellation
0661	aparc-Desikan_lh_area_medialorbitofrontal		cortical area	Area of medialorbitofrontal in the left hemisphere generated by parcellation of the white surface using Desikan-Killiany parcellation
0662	aparc-Desikan_lh_area_middletemporal		cortical area	Area of middletemporal in the left hemisphere generated by parcellation of the white surface using Desikan-Killiany parcellation
0663	aparc-Desikan_lh_area_parahippocampal		cortical area	Area of parahippocampal in the left hemisphere generated by parcellation of the white surface using Desikan-Killiany parcellation
0664	aparc-Desikan_lh_area_paracentral		cortical area	Area of paracentral in the left hemisphere generated by parcellation of the white surface using Desikan-Killiany parcellation
0665	aparc-Desikan_lh_area_parsopercularis		cortical area	Area of parsopercularis in the left hemisphere generated by parcellation of the white surface using Desikan-Killiany parcellation
0666	aparc-Desikan_lh_area_parsorbitalis		cortical area	Area of parsorbitalis in the left hemisphere generated by parcellation of the white surface using Desikan-Killiany parcellation
0667	aparc-Desikan_lh_area_parstriangularis		cortical area	Area of parstriangularis in the left hemisphere generated by parcellation of the white surface using Desikan-Killiany parcellation
0668	aparc-Desikan_lh_area_pericalcarine		cortical area	Area of pericalcarine in the left hemisphere generated by parcellation of the white surface using Desikan-Killiany parcellation
0669	aparc-Desikan_lh_area_postcentral		cortical area	Area of postcentral in the left hemisphere generated by parcellation of the white surface using Desikan-Killiany parcellation
0670	aparc-Desikan_lh_area_posteriorcingulate		cortical area	Area of posteriorcingulate in the left hemisphere generated by parcellation of the white surface using Desikan-Killiany parcellation
0671	aparc-Desikan_lh_area_precentral		cortical area	Area of precentral in the left hemisphere generated by parcellation of the white surface using Desikan-Killiany parcellation
0672	aparc-Desikan_lh_area_precuneus		cortical area	Area of precuneus in the left hemisphere generated by parcellation of the white surface using Desikan-Killiany parcellation
0673	aparc-Desikan_lh_area_rostralanteriorcingulate		cortical area	Area of rostralanteriorcingulate in the left hemisphere generated by parcellation of the white surface using Desikan-Killiany parcellation
0674	aparc-Desikan_lh_area_rostralmiddlefrontal		cortical area	Area of rostralmiddlefrontal in the left hemisphere generated by parcellation of the white surface using Desikan-Killiany parcellation
0675	aparc-Desikan_lh_area_superiorfrontal		cortical area	Area of superiorfrontal in the left hemisphere generated by parcellation of the white surface using Desikan-Killiany parcellation
0676	aparc-Desikan_lh_area_superiorparietal		cortical area	Area of superiorparietal in the left hemisphere generated by parcellation of the white surface using Desikan-Killiany parcellation
0677	aparc-Desikan_lh_area_superiortemporal		cortical area	Area of superiortemporal in the left hemisphere generated by parcellation of the white surface using Desikan-Killiany parcellation
0678	aparc-Desikan_lh_area_supramarginal		cortical area	Area of supramarginal in the left hemisphere generated by parcellation of the white surface using Desikan-Killiany parcellation
0679	aparc-Desikan_lh_area_frontalpole		cortical area	Area of frontalpole in the left hemisphere generated by parcellation of the white surface using Desikan-Killiany parcellation
0680	aparc-Desikan_lh_area_transversetemporal		cortical area	Area of transversetemporal in the left hemisphere generated by parcellation of the white surface using Desikan-Killiany parcellation
0681	aparc-Desikan_lh_area_insula		cortical area	Area of insula in the left hemisphere generated by parcellation of the white surface using Desikan-Killiany parcellation
0682	aparc-Desikan_rh_area_TotalSurface		cortical area	Area of TotalSurface in the right hemisphere generated by parcellation of the white surface using Desikan-Killiany parcellation
0683	aparc-Desikan_rh_area_bankssts		cortical area	Area of bankssts in the right hemisphere generated by parcellation of the white surface using Desikan-Killiany parcellation
0684	aparc-Desikan_rh_area_caudalanteriorcingulate		cortical area	Area of caudalanteriorcingulate in the right hemisphere generated by parcellation of the white surface using Desikan-Killiany parcellation
0685	aparc-Desikan_rh_area_caudalmiddlefrontal		cortical area	Area of caudalmiddlefrontal in the right hemisphere generated by parcellation of the white surface using Desikan-Killiany parcellation
0686	aparc-Desikan_rh_area_cuneus		cortical area	Area of cuneus in the right hemisphere generated by parcellation of the white surface using Desikan-Killiany parcellation
0687	aparc-Desikan_rh_area_entorhinal		cortical area	Area of entorhinal in the right hemisphere generated by parcellation of the white surface using Desikan-Killiany parcellation
0688	aparc-Desikan_rh_area_fusiform		cortical area	Area of fusiform in the right hemisphere generated by parcellation of the white surface using Desikan-Killiany parcellation
0689	aparc-Desikan_rh_area_inferiorparietal		cortical area	Area of inferiorparietal in the right hemisphere generated by parcellation of the white surface using Desikan-Killiany parcellation
0690	aparc-Desikan_rh_area_inferiortemporal		cortical area	Area of inferiortemporal in the right hemisphere generated by parcellation of the white surface using Desikan-Killiany parcellation
0691	aparc-Desikan_rh_area_isthmuscingulate		cortical area	Area of isthmuscingulate in the right hemisphere generated by parcellation of the white surface using Desikan-Killiany parcellation
0692	aparc-Desikan_rh_area_lateraloccipital		cortical area	Area of lateraloccipital in the right hemisphere generated by parcellation of the white surface using Desikan-Killiany parcellation
0693	aparc-Desikan_rh_area_lateralorbitofrontal		cortical area	Area of lateralorbitofrontal in the right hemisphere generated by parcellation of the white surface using Desikan-Killiany parcellation
0694	aparc-Desikan_rh_area_lingual		cortical area	Area of lingual in the right hemisphere generated by parcellation of the white surface using Desikan-Killiany parcellation
0695	aparc-Desikan_rh_area_medialorbitofrontal		cortical area	Area of medialorbitofrontal in the right hemisphere generated by parcellation of the white surface using Desikan-Killiany parcellation
0696	aparc-Desikan_rh_area_middletemporal		cortical area	Area of middletemporal in the right hemisphere generated by parcellation of the white surface using Desikan-Killiany parcellation
0697	aparc-Desikan_rh_area_parahippocampal		cortical area	Area of parahippocampal in the right hemisphere generated by parcellation of the white surface using Desikan-Killiany parcellation
0698	aparc-Desikan_rh_area_paracentral		cortical area	Area of paracentral in the right hemisphere generated by parcellation of the white surface using Desikan-Killiany parcellation
0699	aparc-Desikan_rh_area_parsopercularis		cortical area	Area of parsopercularis in the right hemisphere generated by parcellation of the white surface using Desikan-Killiany parcellation
0700	aparc-Desikan_rh_area_parsorbitalis		cortical area	Area of parsorbitalis in the right hemisphere generated by parcellation of the white surface using Desikan-Killiany parcellation
0701	aparc-Desikan_rh_area_parstriangularis		cortical area	Area of parstriangularis in the right hemisphere generated by parcellation of the white surface using Desikan-Killiany parcellation
0702	aparc-Desikan_rh_area_pericalcarine		cortical area	Area of pericalcarine in the right hemisphere generated by parcellation of the white surface using Desikan-Killiany parcellation
0703	aparc-Desikan_rh_area_postcentral		cortical area	Area of postcentral in the right hemisphere generated by parcellation of the white surface using Desikan-Killiany parcellation
0704	aparc-Desikan_rh_area_posteriorcingulate		cortical area	Area of posteriorcingulate in the right hemisphere generated by parcellation of the white surface using Desikan-Killiany parcellation
0705	aparc-Desikan_rh_area_precentral		cortical area	Area of precentral in the right hemisphere generated by parcellation of the white surface using Desikan-Killiany parcellation
0706	aparc-Desikan_rh_area_precuneus		cortical area	Area of precuneus in the right hemisphere generated by parcellation of the white surface using Desikan-Killiany parcellation
0707	aparc-Desikan_rh_area_rostralanteriorcingulate		cortical area	Area of rostralanteriorcingulate in the right hemisphere generated by parcellation of the white surface using Desikan-Killiany parcellation
0708	aparc-Desikan_rh_area_rostralmiddlefrontal		cortical area	Area of rostralmiddlefrontal in the right hemisphere generated by parcellation of the white surface using Desikan-Killiany parcellation
0709	aparc-Desikan_rh_area_superiorfrontal		cortical area	Area of superiorfrontal in the right hemisphere generated by parcellation of the white surface using Desikan-Killiany parcellation
0710	aparc-Desikan_rh_area_superiorparietal		cortical area	Area of superiorparietal in the right hemisphere generated by parcellation of the white surface using Desikan-Killiany parcellation
0711	aparc-Desikan_rh_area_superiortemporal		cortical area	Area of superiortemporal in the right hemisphere generated by parcellation of the white surface using Desikan-Killiany parcellation
0712	aparc-Desikan_rh_area_supramarginal		cortical area	Area of supramarginal in the right hemisphere generated by parcellation of the white surface using Desikan-Killiany parcellation
0713	aparc-Desikan_rh_area_frontalpole		cortical area	Area of frontalpole in the right hemisphere generated by parcellation of the white surface using Desikan-Killiany parcellation
0714	aparc-Desikan_rh_area_transversetemporal		cortical area	Area of transversetemporal in the right hemisphere generated by parcellation of the white surface using Desikan-Killiany parcellation
0715	aparc-Desikan_rh_area_insula		cortical area	Area of insula in the right hemisphere generated by parcellation of the white surface using Desikan-Killiany parcellation
0716	aparc-pial_lh_area_TotalSurface		cortical area	Area of TotalSurface in the left hemisphere generated by parcellation of the pial surface using Desikan-Killiany parcellation
0717	aparc-pial_lh_area_bankssts		cortical area	Area of bankssts in the left hemisphere generated by parcellation of the pial surface using Desikan-Killiany parcellation
0718	aparc-pial_lh_area_caudalanteriorcingulate		cortical area	Area of caudalanteriorcingulate in the left hemisphere generated by parcellation of the pial surface using Desikan-Killiany parcellation
0719	aparc-pial_lh_area_caudalmiddlefrontal		cortical area	Area of caudalmiddlefrontal in the left hemisphere generated by parcellation of the pial surface using Desikan-Killiany parcellation
0720	aparc-pial_lh_area_cuneus		cortical area	Area of cuneus in the left hemisphere generated by parcellation of the pial surface using Desikan-Killiany parcellation
0721	aparc-pial_lh_area_entorhinal		cortical area	Area of entorhinal in the left hemisphere generated by parcellation of the pial surface using Desikan-Killiany parcellation
0722	aparc-pial_lh_area_fusiform		cortical area	Area of fusiform in the left hemisphere generated by parcellation of the pial surface using Desikan-Killiany parcellation
0723	aparc-pial_lh_area_inferiorparietal		cortical area	Area of inferiorparietal in the left hemisphere generated by parcellation of the pial surface using Desikan-Killiany parcellation
0724	aparc-pial_lh_area_inferiortemporal		cortical area	Area of inferiortemporal in the left hemisphere generated by parcellation of the pial surface using Desikan-Killiany parcellation
0725	aparc-pial_lh_area_isthmuscingulate		cortical area	Area of isthmuscingulate in the left hemisphere generated by parcellation of the pial surface using Desikan-Killiany parcellation
0726	aparc-pial_lh_area_lateraloccipital		cortical area	Area of lateraloccipital in the left hemisphere generated by parcellation of the pial surface using Desikan-Killiany parcellation
0727	aparc-pial_lh_area_lateralorbitofrontal		cortical area	Area of lateralorbitofrontal in the left hemisphere generated by parcellation of the pial surface using Desikan-Killiany parcellation
0728	aparc-pial_lh_area_lingual		cortical area	Area of lingual in the left hemisphere generated by parcellation of the pial surface using Desikan-Killiany parcellation
0729	aparc-pial_lh_area_medialorbitofrontal		cortical area	Area of medialorbitofrontal in the left hemisphere generated by parcellation of the pial surface using Desikan-Killiany parcellation
0730	aparc-pial_lh_area_middletemporal		cortical area	Area of middletemporal in the left hemisphere generated by parcellation of the pial surface using Desikan-Killiany parcellation
0731	aparc-pial_lh_area_parahippocampal		cortical area	Area of parahippocampal in the left hemisphere generated by parcellation of the pial surface using Desikan-Killiany parcellation
0732	aparc-pial_lh_area_paracentral		cortical area	Area of paracentral in the left hemisphere generated by parcellation of the pial surface using Desikan-Killiany parcellation
0733	aparc-pial_lh_area_parsopercularis		cortical area	Area of parsopercularis in the left hemisphere generated by parcellation of the pial surface using Desikan-Killiany parcellation
0734	aparc-pial_lh_area_parsorbitalis		cortical area	Area of parsorbitalis in the left hemisphere generated by parcellation of the pial surface using Desikan-Killiany parcellation
0735	aparc-pial_lh_area_parstriangularis		cortical area	Area of parstriangularis in the left hemisphere generated by parcellation of the pial surface using Desikan-Killiany parcellation
0736	aparc-pial_lh_area_pericalcarine		cortical area	Area of pericalcarine in the left hemisphere generated by parcellation of the pial surface using Desikan-Killiany parcellation
0737	aparc-pial_lh_area_postcentral		cortical area	Area of postcentral in the left hemisphere generated by parcellation of the pial surface using Desikan-Killiany parcellation
0738	aparc-pial_lh_area_posteriorcingulate		cortical area	Area of posteriorcingulate in the left hemisphere generated by parcellation of the pial surface using Desikan-Killiany parcellation
0739	aparc-pial_lh_area_precentral		cortical area	Area of precentral in the left hemisphere generated by parcellation of the pial surface using Desikan-Killiany parcellation
0740	aparc-pial_lh_area_precuneus		cortical area	Area of precuneus in the left hemisphere generated by parcellation of the pial surface using Desikan-Killiany parcellation
0741	aparc-pial_lh_area_rostralanteriorcingulate		cortical area	Area of rostralanteriorcingulate in the left hemisphere generated by parcellation of the pial surface using Desikan-Killiany parcellation
0742	aparc-pial_lh_area_rostralmiddlefrontal		cortical area	Area of rostralmiddlefrontal in the left hemisphere generated by parcellation of the pial surface using Desikan-Killiany parcellation
0743	aparc-pial_lh_area_superiorfrontal		cortical area	Area of superiorfrontal in the left hemisphere generated by parcellation of the pial surface using Desikan-Killiany parcellation
0744	aparc-pial_lh_area_superiorparietal		cortical area	Area of superiorparietal in the left hemisphere generated by parcellation of the pial surface using Desikan-Killiany parcellation
0745	aparc-pial_lh_area_superiortemporal		cortical area	Area of superiortemporal in the left hemisphere generated by parcellation of the pial surface using Desikan-Killiany parcellation
0746	aparc-pial_lh_area_supramarginal		cortical area	Area of supramarginal in the left hemisphere generated by parcellation of the pial surface using Desikan-Killiany parcellation
0747	aparc-pial_lh_area_frontalpole		cortical area	Area of frontalpole in the left hemisphere generated by parcellation of the pial surface using Desikan-Killiany parcellation
0748	aparc-pial_lh_area_transversetemporal		cortical area	Area of transversetemporal in the left hemisphere generated by parcellation of the pial surface using Desikan-Killiany parcellation
0749	aparc-pial_rh_area_TotalSurface		cortical area	Area of TotalSurface in the right hemisphere generated by parcellation of the pial surface using Desikan-Killiany parcellation
0750	aparc-pial_rh_area_bankssts		cortical area	Area of bankssts in the right hemisphere generated by parcellation of the pial surface using Desikan-Killiany parcellation
0751	aparc-pial_rh_area_caudalanteriorcingulate		cortical area	Area of caudalanteriorcingulate in the right hemisphere generated by parcellation of the pial surface using Desikan-Killiany parcellation
0752	aparc-pial_rh_area_caudalmiddlefrontal		cortical area	Area of caudalmiddlefrontal in the right hemisphere generated by parcellation of the pial surface using Desikan-Killiany parcellation
0753	aparc-pial_rh_area_cuneus		cortical area	Area of cuneus in the right hemisphere generated by parcellation of the pial surface using Desikan-Killiany parcellation
0754	aparc-pial_rh_area_entorhinal		cortical area	Area of entorhinal in the right hemisphere generated by parcellation of the pial surface using Desikan-Killiany parcellation
0755	aparc-pial_rh_area_fusiform		cortical area	Area of fusiform in the right hemisphere generated by parcellation of the pial surface using Desikan-Killiany parcellation
0756	aparc-pial_rh_area_inferiorparietal		cortical area	Area of inferiorparietal in the right hemisphere generated by parcellation of the pial surface using Desikan-Killiany parcellation
0757	aparc-pial_rh_area_inferiortemporal		cortical area	Area of inferiortemporal in the right hemisphere generated by parcellation of the pial surface using Desikan-Killiany parcellation
0758	aparc-pial_rh_area_isthmuscingulate		cortical area	Area of isthmuscingulate in the right hemisphere generated by parcellation of the pial surface using Desikan-Killiany parcellation
0759	aparc-pial_rh_area_lateraloccipital		cortical area	Area of lateraloccipital in the right hemisphere generated by parcellation of the pial surface using Desikan-Killiany parcellation
0760	aparc-pial_rh_area_lateralorbitofrontal		cortical area	Area of lateralorbitofrontal in the right hemisphere generated by parcellation of the pial surface using Desikan-Killiany parcellation
0761	aparc-pial_rh_area_lingual		cortical area	Area of lingual in the right hemisphere generated by parcellation of the pial surface using Desikan-Killiany parcellation
0762	aparc-pial_rh_area_medialorbitofrontal		cortical area	Area of medialorbitofrontal in the right hemisphere generated by parcellation of the pial surface using Desikan-Killiany parcellation
0763	aparc-pial_rh_area_middletemporal		cortical area	Area of middletemporal in the right hemisphere generated by parcellation of the pial surface using Desikan-Killiany parcellation
0764	aparc-pial_rh_area_parahippocampal		cortical area	Area of parahippocampal in the right hemisphere generated by parcellation of the pial surface using Desikan-Killiany parcellation
0765	aparc-pial_rh_area_paracentral		cortical area	Area of paracentral in the right hemisphere generated by parcellation of the pial surface using Desikan-Killiany parcellation
0766	aparc-pial_rh_area_parsopercularis		cortical area	Area of parsopercularis in the right hemisphere generated by parcellation of the pial surface using Desikan-Killiany parcellation
0767	aparc-pial_rh_area_parsorbitalis		cortical area	Area of parsorbitalis in the right hemisphere generated by parcellation of the pial surface using Desikan-Killiany parcellation
0768	aparc-pial_rh_area_parstriangularis		cortical area	Area of parstriangularis in the right hemisphere generated by parcellation of the pial surface using Desikan-Killiany parcellation
0769	aparc-pial_rh_area_pericalcarine		cortical area	Area of pericalcarine in the right hemisphere generated by parcellation of the pial surface using Desikan-Killiany parcellation
0770	aparc-pial_rh_area_postcentral		cortical area	Area of postcentral in the right hemisphere generated by parcellation of the pial surface using Desikan-Killiany parcellation
0771	aparc-pial_rh_area_posteriorcingulate		cortical area	Area of posteriorcingulate in the right hemisphere generated by parcellation of the pial surface using Desikan-Killiany parcellation
0772	aparc-pial_rh_area_precentral		cortical area	Area of precentral in the right hemisphere generated by parcellation of the pial surface using Desikan-Killiany parcellation
0773	aparc-pial_rh_area_precuneus		cortical area	Area of precuneus in the right hemisphere generated by parcellation of the pial surface using Desikan-Killiany parcellation
0774	aparc-pial_rh_area_rostralanteriorcingulate		cortical area	Area of rostralanteriorcingulate in the right hemisphere generated by parcellation of the pial surface using Desikan-Killiany parcellation
0775	aparc-pial_rh_area_rostralmiddlefrontal		cortical area	Area of rostralmiddlefrontal in the right hemisphere generated by parcellation of the pial surface using Desikan-Killiany parcellation
0776	aparc-pial_rh_area_superiorfrontal		cortical area	Area of superiorfrontal in the right hemisphere generated by parcellation of the pial surface using Desikan-Killiany parcellation
0777	aparc-pial_rh_area_superiorparietal		cortical area	Area of superiorparietal in the right hemisphere generated by parcellation of the pial surface using Desikan-Killiany parcellation
0778	aparc-pial_rh_area_superiortemporal		cortical area	Area of superiortemporal in the right hemisphere generated by parcellation of the pial surface using Desikan-Killiany parcellation
0779	aparc-pial_rh_area_supramarginal		cortical area	Area of supramarginal in the right hemisphere generated by parcellation of the pial surface using Desikan-Killiany parcellation
0780	aparc-pial_rh_area_frontalpole		cortical area	Area of frontalpole in the right hemisphere generated by parcellation of the pial surface using Desikan-Killiany parcellation
0781	aparc-pial_rh_area_transversetemporal		cortical area	Area of transversetemporal in the right hemisphere generated by parcellation of the pial surface using Desikan-Killiany parcellation
0782	BA-exvivo_lh_area_BA1		cortical area	Area of BA1 in the left hemisphere generated by parcellation of the white surface using BA_exvivo parcellation
0783	BA-exvivo_lh_area_BA2		cortical area	Area of BA2 in the left hemisphere generated by parcellation of the white surface using BA_exvivo parcellation
0784	BA-exvivo_lh_area_BA3a		cortical area	Area of BA3a in the left hemisphere generated by parcellation of the white surface using BA_exvivo parcellation
0785	BA-exvivo_lh_area_BA3b		cortical area	Area of BA3b in the left hemisphere generated by parcellation of the white surface using BA_exvivo parcellation
0786	BA-exvivo_lh_area_BA4a		cortical area	Area of BA4a in the left hemisphere generated by parcellation of the white surface using BA_exvivo parcellation
0787	BA-exvivo_lh_area_BA4p		cortical area	Area of BA4p in the left hemisphere generated by parcellation of the white surface using BA_exvivo parcellation
0788	BA-exvivo_lh_area_BA6		cortical area	Area of BA6 in the left hemisphere generated by parcellation of the white surface using BA_exvivo parcellation
0789	BA-exvivo_lh_area_BA44		cortical area	Area of BA44 in the left hemisphere generated by parcellation of the white surface using BA_exvivo parcellation
0790	BA-exvivo_lh_area_BA45		cortical area	Area of BA45 in the left hemisphere generated by parcellation of the white surface using BA_exvivo parcellation
0791	BA-exvivo_lh_area_V1		cortical area	Area of V1 in the left hemisphere generated by parcellation of the white surface using BA_exvivo parcellation
0792	BA-exvivo_lh_area_V2		cortical area	Area of V2 in the left hemisphere generated by parcellation of the white surface using BA_exvivo parcellation
0793	BA-exvivo_lh_area_MT		cortical area	Area of MT in the left hemisphere generated by parcellation of the white surface using BA_exvivo parcellation
0794	BA-exvivo_lh_area_perirhinal		cortical area	Area of perirhinal in the left hemisphere generated by parcellation of the white surface using BA_exvivo parcellation
0795	BA-exvivo_lh_area_entorhinal		cortical area	Area of entorhinal in the left hemisphere generated by parcellation of the white surface using BA_exvivo parcellation
0796	BA-exvivo_rh_area_BA1		cortical area	Area of BA1 in the right hemisphere generated by parcellation of the white surface using BA_exvivo parcellation
0797	BA-exvivo_rh_area_BA2		cortical area	Area of BA2 in the right hemisphere generated by parcellation of the white surface using BA_exvivo parcellation
0798	BA-exvivo_rh_area_BA3a		cortical area	Area of BA3a in the right hemisphere generated by parcellation of the white surface using BA_exvivo parcellation
0799	BA-exvivo_rh_area_BA3b		cortical area	Area of BA3b in the right hemisphere generated by parcellation of the white surface using BA_exvivo parcellation
0800	BA-exvivo_rh_area_BA4a		cortical area	Area of BA4a in the right hemisphere generated by parcellation of the white surface using BA_exvivo parcellation
0801	BA-exvivo_rh_area_BA4p		cortical area	Area of BA4p in the right hemisphere generated by parcellation of the white surface using BA_exvivo parcellation
0802	BA-exvivo_rh_area_BA6		cortical area	Area of BA6 in the right hemisphere generated by parcellation of the white surface using BA_exvivo parcellation
0803	BA-exvivo_rh_area_BA44		cortical area	Area of BA44 in the right hemisphere generated by parcellation of the white surface using BA_exvivo parcellation
0804	BA-exvivo_rh_area_BA45		cortical area	Area of BA45 in the right hemisphere generated by parcellation of the white surface using BA_exvivo parcellation
0805	BA-exvivo_rh_area_V1		cortical area	Area of V1 in the right hemisphere generated by parcellation of the white surface using BA_exvivo parcellation
0806	BA-exvivo_rh_area_V2		cortical area	Area of V2 in the right hemisphere generated by parcellation of the white surface using BA_exvivo parcellation
0807	BA-exvivo_rh_area_MT		cortical area	Area of MT in the right hemisphere generated by parcellation of the white surface using BA_exvivo parcellation
0808	BA-exvivo_rh_area_perirhinal		cortical area	Area of perirhinal in the right hemisphere generated by parcellation of the white surface using BA_exvivo parcellation
0809	BA-exvivo_rh_area_entorhinal		cortical area	Area of entorhinal in the right hemisphere generated by parcellation of the white surface using BA_exvivo parcellation
0810	aparc-DKTatlas_lh_area_caudalanteriorcingulate		cortical area	Area of caudalanteriorcingulate in the left hemisphere generated by parcellation of the white surface using DKT parcellation
0811	aparc-DKTatlas_lh_area_caudalmiddlefrontal		cortical area	Area of caudalmiddlefrontal in the left hemisphere generated by parcellation of the white surface using DKT parcellation
0812	aparc-DKTatlas_lh_area_cuneus		cortical area	Area of cuneus in the left hemisphere generated by parcellation of the white surface using DKT parcellation
0813	aparc-DKTatlas_lh_area_entorhinal		cortical area	Area of entorhinal in the left hemisphere generated by parcellation of the white surface using DKT parcellation
0814	aparc-DKTatlas_lh_area_fusiform		cortical area	Area of fusiform in the left hemisphere generated by parcellation of the white surface using DKT parcellation
0815	aparc-DKTatlas_lh_area_inferiorparietal		cortical area	Area of inferiorparietal in the left hemisphere generated by parcellation of the white surface using DKT parcellation
0816	aparc-DKTatlas_lh_area_inferiortemporal		cortical area	Area of inferiortemporal in the left hemisphere generated by parcellation of the white surface using DKT parcellation
0817	aparc-DKTatlas_lh_area_isthmuscingulate		cortical area	Area of isthmuscingulate in the left hemisphere generated by parcellation of the white surface using DKT parcellation
0818	aparc-DKTatlas_lh_area_lateraloccipital		cortical area	Area of lateraloccipital in the left hemisphere generated by parcellation of the white surface using DKT parcellation
0819	aparc-DKTatlas_lh_area_lateralorbitofrontal		cortical area	Area of lateralorbitofrontal in the left hemisphere generated by parcellation of the white surface using DKT parcellation
0820	aparc-DKTatlas_lh_area_lingual		cortical area	Area of lingual in the left hemisphere generated by parcellation of the white surface using DKT parcellation
0821	aparc-DKTatlas_lh_area_medialorbitofrontal		cortical area	Area of medialorbitofrontal in the left hemisphere generated by parcellation of the white surface using DKT parcellation
0822	aparc-DKTatlas_lh_area_middletemporal		cortical area	Area of middletemporal in the left hemisphere generated by parcellation of the white surface using DKT parcellation
0823	aparc-DKTatlas_lh_area_parahippocampal		cortical area	Area of parahippocampal in the left hemisphere generated by parcellation of the white surface using DKT parcellation
0824	aparc-DKTatlas_lh_area_paracentral		cortical area	Area of paracentral in the left hemisphere generated by parcellation of the white surface using DKT parcellation
0825	aparc-DKTatlas_lh_area_parsopercularis		cortical area	Area of parsopercularis in the left hemisphere generated by parcellation of the white surface using DKT parcellation
0826	aparc-DKTatlas_lh_area_parsorbitalis		cortical area	Area of parsorbitalis in the left hemisphere generated by parcellation of the white surface using DKT parcellation
0827	aparc-DKTatlas_lh_area_parstriangularis		cortical area	Area of parstriangularis in the left hemisphere generated by parcellation of the white surface using DKT parcellation
0828	aparc-DKTatlas_lh_area_pericalcarine		cortical area	Area of pericalcarine in the left hemisphere generated by parcellation of the white surface using DKT parcellation
0829	aparc-DKTatlas_lh_area_postcentral		cortical area	Area of postcentral in the left hemisphere generated by parcellation of the white surface using DKT parcellation
0830	aparc-DKTatlas_lh_area_posteriorcingulate		cortical area	Area of posteriorcingulate in the left hemisphere generated by parcellation of the white surface using DKT parcellation
0831	aparc-DKTatlas_lh_area_precentral		cortical area	Area of precentral in the left hemisphere generated by parcellation of the white surface using DKT parcellation
0832	aparc-DKTatlas_lh_area_precuneus		cortical area	Area of precuneus in the left hemisphere generated by parcellation of the white surface using DKT parcellation
0833	aparc-DKTatlas_lh_area_rostralanteriorcingulate		cortical area	Area of rostralanteriorcingulate in the left hemisphere generated by parcellation of the white surface using DKT parcellation
0834	aparc-DKTatlas_lh_area_rostralmiddlefrontal		cortical area	Area of rostralmiddlefrontal in the left hemisphere generated by parcellation of the white surface using DKT parcellation
0835	aparc-DKTatlas_lh_area_superiorfrontal		cortical area	Area of superiorfrontal in the left hemisphere generated by parcellation of the white surface using DKT parcellation
0836	aparc-DKTatlas_lh_area_superiorparietal		cortical area	Area of superiorparietal in the left hemisphere generated by parcellation of the white surface using DKT parcellation
0837	aparc-DKTatlas_lh_area_superiortemporal		cortical area	Area of superiortemporal in the left hemisphere generated by parcellation of the white surface using DKT parcellation
0838	aparc-DKTatlas_lh_area_supramarginal		cortical area	Area of supramarginal in the left hemisphere generated by parcellation of the white surface using DKT parcellation
0839	aparc-DKTatlas_lh_area_transversetemporal		cortical area	Area of transversetemporal in the left hemisphere generated by parcellation of the white surface using DKT parcellation
0840	aparc-DKTatlas_lh_area_insula		cortical area	Area of insula in the left hemisphere generated by parcellation of the white surface using DKT parcellation
0841	aparc-DKTatlas_rh_area_caudalanteriorcingulate		cortical area	Area of caudalanteriorcingulate in the right hemisphere generated by parcellation of the white surface using DKT parcellation
0842	aparc-DKTatlas_rh_area_caudalmiddlefrontal		cortical area	Area of caudalmiddlefrontal in the right hemisphere generated by parcellation of the white surface using DKT parcellation
0843	aparc-DKTatlas_rh_area_cuneus		cortical area	Area of cuneus in the right hemisphere generated by parcellation of the white surface using DKT parcellation
0844	aparc-DKTatlas_rh_area_entorhinal		cortical area	Area of entorhinal in the right hemisphere generated by parcellation of the white surface using DKT parcellation
0845	aparc-DKTatlas_rh_area_fusiform		cortical area	Area of fusiform in the right hemisphere generated by parcellation of the white surface using DKT parcellation
0846	aparc-DKTatlas_rh_area_inferiorparietal		cortical area	Area of inferiorparietal in the right hemisphere generated by parcellation of the white surface using DKT parcellation
0847	aparc-DKTatlas_rh_area_inferiortemporal		cortical area	Area of inferiortemporal in the right hemisphere generated by parcellation of the white surface using DKT parcellation
0848	aparc-DKTatlas_rh_area_isthmuscingulate		cortical area	Area of isthmuscingulate in the right hemisphere generated by parcellation of the white surface using DKT parcellation
0849	aparc-DKTatlas_rh_area_lateraloccipital		cortical area	Area of lateraloccipital in the right hemisphere generated by parcellation of the white surface using DKT parcellation
0850	aparc-DKTatlas_rh_area_lateralorbitofrontal		cortical area	Area of lateralorbitofrontal in the right hemisphere generated by parcellation of the white surface using DKT parcellation
0851	aparc-DKTatlas_rh_area_lingual		cortical area	Area of lingual in the right hemisphere generated by parcellation of the white surface using DKT parcellation
0852	aparc-DKTatlas_rh_area_medialorbitofrontal		cortical area	Area of medialorbitofrontal in the right hemisphere generated by parcellation of the white surface using DKT parcellation
0853	aparc-DKTatlas_rh_area_middletemporal		cortical area	Area of middletemporal in the right hemisphere generated by parcellation of the white surface using DKT parcellation
0854	aparc-DKTatlas_rh_area_parahippocampal		cortical area	Area of parahippocampal in the right hemisphere generated by parcellation of the white surface using DKT parcellation
0855	aparc-DKTatlas_rh_area_paracentral		cortical area	Area of paracentral in the right hemisphere generated by parcellation of the white surface using DKT parcellation
0856	aparc-DKTatlas_rh_area_parsopercularis		cortical area	Area of parsopercularis in the right hemisphere generated by parcellation of the white surface using DKT parcellation
0857	aparc-DKTatlas_rh_area_parsorbitalis		cortical area	Area of parsorbitalis in the right hemisphere generated by parcellation of the white surface using DKT parcellation
0858	aparc-DKTatlas_rh_area_parstriangularis		cortical area	Area of parstriangularis in the right hemisphere generated by parcellation of the white surface using DKT parcellation
0859	aparc-DKTatlas_rh_area_pericalcarine		cortical area	Area of pericalcarine in the right hemisphere generated by parcellation of the white surface using DKT parcellation
0860	aparc-DKTatlas_rh_area_postcentral		cortical area	Area of postcentral in the right hemisphere generated by parcellation of the white surface using DKT parcellation
0861	aparc-DKTatlas_rh_area_posteriorcingulate		cortical area	Area of posteriorcingulate in the right hemisphere generated by parcellation of the white surface using DKT parcellation
0862	aparc-DKTatlas_rh_area_precentral		cortical area	Area of precentral in the right hemisphere generated by parcellation of the white surface using DKT parcellation
0863	aparc-DKTatlas_rh_area_precuneus		cortical area	Area of precuneus in the right hemisphere generated by parcellation of the white surface using DKT parcellation
0864	aparc-DKTatlas_rh_area_rostralanteriorcingulate		cortical area	Area of rostralanteriorcingulate in the right hemisphere generated by parcellation of the white surface using DKT parcellation
0865	aparc-DKTatlas_rh_area_rostralmiddlefrontal		cortical area	Area of rostralmiddlefrontal in the right hemisphere generated by parcellation of the white surface using DKT parcellation
0866	aparc-DKTatlas_rh_area_superiorfrontal		cortical area	Area of superiorfrontal in the right hemisphere generated by parcellation of the white surface using DKT parcellation
0867	aparc-DKTatlas_rh_area_superiorparietal		cortical area	Area of superiorparietal in the right hemisphere generated by parcellation of the white surface using DKT parcellation
0868	aparc-DKTatlas_rh_area_superiortemporal		cortical area	Area of superiortemporal in the right hemisphere generated by parcellation of the white surface using DKT parcellation
0869	aparc-DKTatlas_rh_area_supramarginal		cortical area	Area of supramarginal in the right hemisphere generated by parcellation of the white surface using DKT parcellation
0870	aparc-DKTatlas_rh_area_transversetemporal		cortical area	Area of transversetemporal in the right hemisphere generated by parcellation of the white surface using DKT parcellation
0871	aparc-DKTatlas_rh_area_insula		cortical area	Area of insula in the right hemisphere generated by parcellation of the white surface using DKT parcellation
0872	aparc-a2009s_lh_area_G+S-frontomargin		cortical area	Area of G+S-frontomargin in the left hemisphere generated by parcellation of the white surface using Destrieux (a2009s) parcellation
0873	aparc-a2009s_lh_area_G+S-occipital-inf		cortical area	Area of G+S-occipital-inf in the left hemisphere generated by parcellation of the white surface using Destrieux (a2009s) parcellation
0874	aparc-a2009s_lh_area_G+S-paracentral		cortical area	Area of G+S-paracentral in the left hemisphere generated by parcellation of the white surface using Destrieux (a2009s) parcellation
0875	aparc-a2009s_lh_area_G+S-subcentral		cortical area	Area of G+S-subcentral in the left hemisphere generated by parcellation of the white surface using Destrieux (a2009s) parcellation
0876	aparc-a2009s_lh_area_G+S-transv-frontopol		cortical area	Area of G+S-transv-frontopol in the left hemisphere generated by parcellation of the white surface using Destrieux (a2009s) parcellation
0877	aparc-a2009s_lh_area_G+S-cingul-Ant		cortical area	Area of G+S-cingul-Ant in the left hemisphere generated by parcellation of the white surface using Destrieux (a2009s) parcellation
0878	aparc-a2009s_lh_area_G+S-cingul-Mid-Ant		cortical area	Area of G+S-cingul-Mid-Ant in the left hemisphere generated by parcellation of the white surface using Destrieux (a2009s) parcellation
0879	aparc-a2009s_lh_area_G+S-cingul-Mid-Post		cortical area	Area of G+S-cingul-Mid-Post in the left hemisphere generated by parcellation of the white surface using Destrieux (a2009s) parcellation
0880	aparc-a2009s_lh_area_G-cingul-Post-dorsal		cortical area	Area of G-cingul-Post-dorsal in the left hemisphere generated by parcellation of the white surface using Destrieux (a2009s) parcellation
0881	aparc-a2009s_lh_area_G-cingul-Post-ventral		cortical area	Area of G-cingul-Post-ventral in the left hemisphere generated by parcellation of the white surface using Destrieux (a2009s) parcellation
0882	aparc-a2009s_lh_area_G-cuneus		cortical area	Area of G-cuneus in the left hemisphere generated by parcellation of the white surface using Destrieux (a2009s) parcellation
0883	aparc-a2009s_lh_area_G-front-inf-Opercular		cortical area	Area of G-front-inf-Opercular in the left hemisphere generated by parcellation of the white surface using Destrieux (a2009s) parcellation
0884	aparc-a2009s_lh_area_G-front-inf-Orbital		cortical area	Area of G-front-inf-Orbital in the left hemisphere generated by parcellation of the white surface using Destrieux (a2009s) parcellation
0885	aparc-a2009s_lh_area_G-front-inf-Triangul		cortical area	Area of G-front-inf-Triangul in the left hemisphere generated by parcellation of the white surface using Destrieux (a2009s) parcellation
0886	aparc-a2009s_lh_area_G-front-middle		cortical area	Area of G-front-middle in the left hemisphere generated by parcellation of the white surface using Destrieux (a2009s) parcellation
0887	aparc-a2009s_lh_area_G-front-sup		cortical area	Area of G-front-sup in the left hemisphere generated by parcellation of the white surface using Destrieux (a2009s) parcellation
0888	aparc-a2009s_lh_area_G-Ins-lg+S-cent-ins		cortical area	Area of G-Ins-lg+S-cent-ins in the left hemisphere generated by parcellation of the white surface using Destrieux (a2009s) parcellation
0889	aparc-a2009s_lh_area_G-insular-short		cortical area	Area of G-insular-short in the left hemisphere generated by parcellation of the white surface using Destrieux (a2009s) parcellation
0890	aparc-a2009s_lh_area_G-occipital-middle		cortical area	Area of G-occipital-middle in the left hemisphere generated by parcellation of the white surface using Destrieux (a2009s) parcellation
0891	aparc-a2009s_lh_area_G-occipital-sup		cortical area	Area of G-occipital-sup in the left hemisphere generated by parcellation of the white surface using Destrieux (a2009s) parcellation
0892	aparc-a2009s_lh_area_G-oc-temp-lat-fusifor		cortical area	Area of G-oc-temp-lat-fusifor in the left hemisphere generated by parcellation of the white surface using Destrieux (a2009s) parcellation
0893	aparc-a2009s_lh_area_G-oc-temp-med-Lingual		cortical area	Area of G-oc-temp-med-Lingual in the left hemisphere generated by parcellation of the white surface using Destrieux (a2009s) parcellation
0894	aparc-a2009s_lh_area_G-oc-temp-med-Parahip		cortical area	Area of G-oc-temp-med-Parahip in the left hemisphere generated by parcellation of the white surface using Destrieux (a2009s) parcellation
0895	aparc-a2009s_lh_area_G-orbital		cortical area	Area of G-orbital in the left hemisphere generated by parcellation of the white surface using Destrieux (a2009s) parcellation
0896	aparc-a2009s_lh_area_G-pariet-inf-Angular		cortical area	Area of G-pariet-inf-Angular in the left hemisphere generated by parcellation of the white surface using Destrieux (a2009s) parcellation
0897	aparc-a2009s_lh_area_G-pariet-inf-Supramar		cortical area	Area of G-pariet-inf-Supramar in the left hemisphere generated by parcellation of the white surface using Destrieux (a2009s) parcellation
0898	aparc-a2009s_lh_area_G-parietal-sup		cortical area	Area of G-parietal-sup in the left hemisphere generated by parcellation of the white surface using Destrieux (a2009s) parcellation
0899	aparc-a2009s_lh_area_G-postcentral		cortical area	Area of G-postcentral in the left hemisphere generated by parcellation of the white surface using Destrieux (a2009s) parcellation
0900	aparc-a2009s_lh_area_G-precentral		cortical area	Area of G-precentral in the left hemisphere generated by parcellation of the white surface using Destrieux (a2009s) parcellation
0901	aparc-a2009s_lh_area_G-precuneus		cortical area	Area of G-precuneus in the left hemisphere generated by parcellation of the white surface using Destrieux (a2009s) parcellation
0902	aparc-a2009s_lh_area_G-rectus		cortical area	Area of G-rectus in the left hemisphere generated by parcellation of the white surface using Destrieux (a2009s) parcellation
0903	aparc-a2009s_lh_area_G-subcallosal		cortical area	Area of G-subcallosal in the left hemisphere generated by parcellation of the white surface using Destrieux (a2009s) parcellation
0904	aparc-a2009s_lh_area_G-temp-sup-G-T-transv		cortical area	Area of G-temp-sup-G-T-transv in the left hemisphere generated by parcellation of the white surface using Destrieux (a2009s) parcellation
0905	aparc-a2009s_lh_area_G-temp-sup-Lateral		cortical area	Area of G-temp-sup-Lateral in the left hemisphere generated by parcellation of the white surface using Destrieux (a2009s) parcellation
0906	aparc-a2009s_lh_area_G-temp-sup-Plan-polar		cortical area	Area of G-temp-sup-Plan-polar in the left hemisphere generated by parcellation of the white surface using Destrieux (a2009s) parcellation
0907	aparc-a2009s_lh_area_G-temp-sup-Plan-tempo		cortical area	Area of G-temp-sup-Plan-tempo in the left hemisphere generated by parcellation of the white surface using Destrieux (a2009s) parcellation
0908	aparc-a2009s_lh_area_G-temporal-inf		cortical area	Area of G-temporal-inf in the left hemisphere generated by parcellation of the white surface using Destrieux (a2009s) parcellation
0909	aparc-a2009s_lh_area_G-temporal-middle		cortical area	Area of G-temporal-middle in the left hemisphere generated by parcellation of the white surface using Destrieux (a2009s) parcellation
0910	aparc-a2009s_lh_area_Lat-Fis-ant-Horizont		cortical area	Area of Lat-Fis-ant-Horizont in the left hemisphere generated by parcellation of the white surface using Destrieux (a2009s) parcellation
0911	aparc-a2009s_lh_area_Lat-Fis-ant-Vertical		cortical area	Area of Lat-Fis-ant-Vertical in the left hemisphere generated by parcellation of the white surface using Destrieux (a2009s) parcellation
0912	aparc-a2009s_lh_area_Lat-Fis-post		cortical area	Area of Lat-Fis-post in the left hemisphere generated by parcellation of the white surface using Destrieux (a2009s) parcellation
0913	aparc-a2009s_lh_area_Pole-occipital		cortical area	Area of Pole-occipital in the left hemisphere generated by parcellation of the white surface using Destrieux (a2009s) parcellation
0914	aparc-a2009s_lh_area_Pole-temporal		cortical area	Area of Pole-temporal in the left hemisphere generated by parcellation of the white surface using Destrieux (a2009s) parcellation
0915	aparc-a2009s_lh_area_S-calcarine		cortical area	Area of S-calcarine in the left hemisphere generated by parcellation of the white surface using Destrieux (a2009s) parcellation
0916	aparc-a2009s_lh_area_S-central		cortical area	Area of S-central in the left hemisphere generated by parcellation of the white surface using Destrieux (a2009s) parcellation
0917	aparc-a2009s_lh_area_S-cingul-Marginalis		cortical area	Area of S-cingul-Marginalis in the left hemisphere generated by parcellation of the white surface using Destrieux (a2009s) parcellation
0918	aparc-a2009s_lh_area_S-circular-insula-ant		cortical area	Area of S-circular-insula-ant in the left hemisphere generated by parcellation of the white surface using Destrieux (a2009s) parcellation
0919	aparc-a2009s_lh_area_S-circular-insula-inf		cortical area	Area of S-circular-insula-inf in the left hemisphere generated by parcellation of the white surface using Destrieux (a2009s) parcellation
0920	aparc-a2009s_lh_area_S-circular-insula-sup		cortical area	Area of S-circular-insula-sup in the left hemisphere generated by parcellation of the white surface using Destrieux (a2009s) parcellation
0921	aparc-a2009s_lh_area_S-collat-transv-ant		cortical area	Area of S-collat-transv-ant in the left hemisphere generated by parcellation of the white surface using Destrieux (a2009s) parcellation
0922	aparc-a2009s_lh_area_S-collat-transv-post		cortical area	Area of S-collat-transv-post in the left hemisphere generated by parcellation of the white surface using Destrieux (a2009s) parcellation
0923	aparc-a2009s_lh_area_S-front-inf		cortical area	Area of S-front-inf in the left hemisphere generated by parcellation of the white surface using Destrieux (a2009s) parcellation
0924	aparc-a2009s_lh_area_S-front-middle		cortical area	Area of S-front-middle in the left hemisphere generated by parcellation of the white surface using Destrieux (a2009s) parcellation
0925	aparc-a2009s_lh_area_S-front-sup		cortical area	Area of S-front-sup in the left hemisphere generated by parcellation of the white surface using Destrieux (a2009s) parcellation
0926	aparc-a2009s_lh_area_S-interm-prim-Jensen		cortical area	Area of S-interm-prim-Jensen in the left hemisphere generated by parcellation of the white surface using Destrieux (a2009s) parcellation
0927	aparc-a2009s_lh_area_S-intrapariet+P-trans		cortical area	Area of S-intrapariet+P-trans in the left hemisphere generated by parcellation of the white surface using Destrieux (a2009s) parcellation
0928	aparc-a2009s_lh_area_S-oc-middle+Lunatus		cortical area	Area of S-oc-middle+Lunatus in the left hemisphere generated by parcellation of the white surface using Destrieux (a2009s) parcellation
0929	aparc-a2009s_lh_area_S-oc-sup+transversal		cortical area	Area of S-oc-sup+transversal in the left hemisphere generated by parcellation of the white surface using Destrieux (a2009s) parcellation
0930	aparc-a2009s_lh_area_S-occipital-ant		cortical area	Area of S-occipital-ant in the left hemisphere generated by parcellation of the white surface using Destrieux (a2009s) parcellation
0931	aparc-a2009s_lh_area_S-oc-temp-lat		cortical area	Area of S-oc-temp-lat in the left hemisphere generated by parcellation of the white surface using Destrieux (a2009s) parcellation
0932	aparc-a2009s_lh_area_S-oc-temp-med+Lingual		cortical area	Area of S-oc-temp-med+Lingual in the left hemisphere generated by parcellation of the white surface using Destrieux (a2009s) parcellation
0933	aparc-a2009s_lh_area_S-orbital-lateral		cortical area	Area of S-orbital-lateral in the left hemisphere generated by parcellation of the white surface using Destrieux (a2009s) parcellation
0934	aparc-a2009s_lh_area_S-orbital-med-olfact		cortical area	Area of S-orbital-med-olfact in the left hemisphere generated by parcellation of the white surface using Destrieux (a2009s) parcellation
0935	aparc-a2009s_lh_area_S-orbital-H-Shaped		cortical area	Area of S-orbital-H-Shaped in the left hemisphere generated by parcellation of the white surface using Destrieux (a2009s) parcellation
0936	aparc-a2009s_lh_area_S-parieto-occipital		cortical area	Area of S-parieto-occipital in the left hemisphere generated by parcellation of the white surface using Destrieux (a2009s) parcellation
0937	aparc-a2009s_lh_area_S-pericallosal		cortical area	Area of S-pericallosal in the left hemisphere generated by parcellation of the white surface using Destrieux (a2009s) parcellation
0938	aparc-a2009s_lh_area_S-postcentral		cortical area	Area of S-postcentral in the left hemisphere generated by parcellation of the white surface using Destrieux (a2009s) parcellation
0939	aparc-a2009s_lh_area_S-precentral-inf-part		cortical area	Area of S-precentral-inf-part in the left hemisphere generated by parcellation of the white surface using Destrieux (a2009s) parcellation
0940	aparc-a2009s_lh_area_S-precentral-sup-part		cortical area	Area of S-precentral-sup-part in the left hemisphere generated by parcellation of the white surface using Destrieux (a2009s) parcellation
0941	aparc-a2009s_lh_area_S-suborbital		cortical area	Area of S-suborbital in the left hemisphere generated by parcellation of the white surface using Destrieux (a2009s) parcellation
0942	aparc-a2009s_lh_area_S-subparietal		cortical area	Area of S-subparietal in the left hemisphere generated by parcellation of the white surface using Destrieux (a2009s) parcellation
0943	aparc-a2009s_lh_area_S-temporal-inf		cortical area	Area of S-temporal-inf in the left hemisphere generated by parcellation of the white surface using Destrieux (a2009s) parcellation
0944	aparc-a2009s_lh_area_S-temporal-sup		cortical area	Area of S-temporal-sup in the left hemisphere generated by parcellation of the white surface using Destrieux (a2009s) parcellation
0945	aparc-a2009s_lh_area_S-temporal-transverse		cortical area	Area of S-temporal-transverse in the left hemisphere generated by parcellation of the white surface using Destrieux (a2009s) parcellation
0946	aparc-a2009s_rh_area_G+S-frontomargin		cortical area	Area of G+S-frontomargin in the right hemisphere generated by parcellation of the white surface using Destrieux (a2009s) parcellation
0947	aparc-a2009s_rh_area_G+S-occipital-inf		cortical area	Area of G+S-occipital-inf in the right hemisphere generated by parcellation of the white surface using Destrieux (a2009s) parcellation
0948	aparc-a2009s_rh_area_G+S-paracentral		cortical area	Area of G+S-paracentral in the right hemisphere generated by parcellation of the white surface using Destrieux (a2009s) parcellation
0949	aparc-a2009s_rh_area_G+S-subcentral		cortical area	Area of G+S-subcentral in the right hemisphere generated by parcellation of the white surface using Destrieux (a2009s) parcellation
0950	aparc-a2009s_rh_area_G+S-transv-frontopol		cortical area	Area of G+S-transv-frontopol in the right hemisphere generated by parcellation of the white surface using Destrieux (a2009s) parcellation
0951	aparc-a2009s_rh_area_G+S-cingul-Ant		cortical area	Area of G+S-cingul-Ant in the right hemisphere generated by parcellation of the white surface using Destrieux (a2009s) parcellation
0952	aparc-a2009s_rh_area_G+S-cingul-Mid-Ant		cortical area	Area of G+S-cingul-Mid-Ant in the right hemisphere generated by parcellation of the white surface using Destrieux (a2009s) parcellation
0953	aparc-a2009s_rh_area_G+S-cingul-Mid-Post		cortical area	Area of G+S-cingul-Mid-Post in the right hemisphere generated by parcellation of the white surface using Destrieux (a2009s) parcellation
0954	aparc-a2009s_rh_area_G-cingul-Post-dorsal		cortical area	Area of G-cingul-Post-dorsal in the right hemisphere generated by parcellation of the white surface using Destrieux (a2009s) parcellation
0955	aparc-a2009s_rh_area_G-cingul-Post-ventral		cortical area	Area of G-cingul-Post-ventral in the right hemisphere generated by parcellation of the white surface using Destrieux (a2009s) parcellation
0956	aparc-a2009s_rh_area_G-cuneus		cortical area	Area of G-cuneus in the right hemisphere generated by parcellation of the white surface using Destrieux (a2009s) parcellation
0957	aparc-a2009s_rh_area_G-front-inf-Opercular		cortical area	Area of G-front-inf-Opercular in the right hemisphere generated by parcellation of the white surface using Destrieux (a2009s) parcellation
0958	aparc-a2009s_rh_area_G-front-inf-Orbital		cortical area	Area of G-front-inf-Orbital in the right hemisphere generated by parcellation of the white surface using Destrieux (a2009s) parcellation
0959	aparc-a2009s_rh_area_G-front-inf-Triangul		cortical area	Area of G-front-inf-Triangul in the right hemisphere generated by parcellation of the white surface using Destrieux (a2009s) parcellation
0960	aparc-a2009s_rh_area_G-front-middle		cortical area	Area of G-front-middle in the right hemisphere generated by parcellation of the white surface using Destrieux (a2009s) parcellation
0961	aparc-a2009s_rh_area_G-front-sup		cortical area	Area of G-front-sup in the right hemisphere generated by parcellation of the white surface using Destrieux (a2009s) parcellation
0962	aparc-a2009s_rh_area_G-Ins-lg+S-cent-ins		cortical area	Area of G-Ins-lg+S-cent-ins in the right hemisphere generated by parcellation of the white surface using Destrieux (a2009s) parcellation
0963	aparc-a2009s_rh_area_G-insular-short		cortical area	Area of G-insular-short in the right hemisphere generated by parcellation of the white surface using Destrieux (a2009s) parcellation
0964	aparc-a2009s_rh_area_G-occipital-middle		cortical area	Area of G-occipital-middle in the right hemisphere generated by parcellation of the white surface using Destrieux (a2009s) parcellation
0965	aparc-a2009s_rh_area_G-occipital-sup		cortical area	Area of G-occipital-sup in the right hemisphere generated by parcellation of the white surface using Destrieux (a2009s) parcellation
0966	aparc-a2009s_rh_area_G-oc-temp-lat-fusifor		cortical area	Area of G-oc-temp-lat-fusifor in the right hemisphere generated by parcellation of the white surface using Destrieux (a2009s) parcellation
0967	aparc-a2009s_rh_area_G-oc-temp-med-Lingual		cortical area	Area of G-oc-temp-med-Lingual in the right hemisphere generated by parcellation of the white surface using Destrieux (a2009s) parcellation
0968	aparc-a2009s_rh_area_G-oc-temp-med-Parahip		cortical area	Area of G-oc-temp-med-Parahip in the right hemisphere generated by parcellation of the white surface using Destrieux (a2009s) parcellation
0969	aparc-a2009s_rh_area_G-orbital		cortical area	Area of G-orbital in the right hemisphere generated by parcellation of the white surface using Destrieux (a2009s) parcellation
0970	aparc-a2009s_rh_area_G-pariet-inf-Angular		cortical area	Area of G-pariet-inf-Angular in the right hemisphere generated by parcellation of the white surface using Destrieux (a2009s) parcellation
0971	aparc-a2009s_rh_area_G-pariet-inf-Supramar		cortical area	Area of G-pariet-inf-Supramar in the right hemisphere generated by parcellation of the white surface using Destrieux (a2009s) parcellation
0972	aparc-a2009s_rh_area_G-parietal-sup		cortical area	Area of G-parietal-sup in the right hemisphere generated by parcellation of the white surface using Destrieux (a2009s) parcellation
0973	aparc-a2009s_rh_area_G-postcentral		cortical area	Area of G-postcentral in the right hemisphere generated by parcellation of the white surface using Destrieux (a2009s) parcellation
0974	aparc-a2009s_rh_area_G-precentral		cortical area	Area of G-precentral in the right hemisphere generated by parcellation of the white surface using Destrieux (a2009s) parcellation
0975	aparc-a2009s_rh_area_G-precuneus		cortical area	Area of G-precuneus in the right hemisphere generated by parcellation of the white surface using Destrieux (a2009s) parcellation
0976	aparc-a2009s_rh_area_G-rectus		cortical area	Area of G-rectus in the right hemisphere generated by parcellation of the white surface using Destrieux (a2009s) parcellation
0977	aparc-a2009s_rh_area_G-subcallosal		cortical area	Area of G-subcallosal in the right hemisphere generated by parcellation of the white surface using Destrieux (a2009s) parcellation
0978	aparc-a2009s_rh_area_G-temp-sup-G-T-transv		cortical area	Area of G-temp-sup-G-T-transv in the right hemisphere generated by parcellation of the white surface using Destrieux (a2009s) parcellation
0979	aparc-a2009s_rh_area_G-temp-sup-Lateral		cortical area	Area of G-temp-sup-Lateral in the right hemisphere generated by parcellation of the white surface using Destrieux (a2009s) parcellation
0980	aparc-a2009s_rh_area_G-temp-sup-Plan-polar		cortical area	Area of G-temp-sup-Plan-polar in the right hemisphere generated by parcellation of the white surface using Destrieux (a2009s) parcellation
0981	aparc-a2009s_rh_area_G-temp-sup-Plan-tempo		cortical area	Area of G-temp-sup-Plan-tempo in the right hemisphere generated by parcellation of the white surface using Destrieux (a2009s) parcellation
0982	aparc-a2009s_rh_area_G-temporal-inf		cortical area	Area of G-temporal-inf in the right hemisphere generated by parcellation of the white surface using Destrieux (a2009s) parcellation
0983	aparc-a2009s_rh_area_G-temporal-middle		cortical area	Area of G-temporal-middle in the right hemisphere generated by parcellation of the white surface using Destrieux (a2009s) parcellation
0984	aparc-a2009s_rh_area_Lat-Fis-ant-Horizont		cortical area	Area of Lat-Fis-ant-Horizont in the right hemisphere generated by parcellation of the white surface using Destrieux (a2009s) parcellation
0985	aparc-a2009s_rh_area_Lat-Fis-ant-Vertical		cortical area	Area of Lat-Fis-ant-Vertical in the right hemisphere generated by parcellation of the white surface using Destrieux (a2009s) parcellation
0986	aparc-a2009s_rh_area_Lat-Fis-post		cortical area	Area of Lat-Fis-post in the right hemisphere generated by parcellation of the white surface using Destrieux (a2009s) parcellation
0987	aparc-a2009s_rh_area_Pole-occipital		cortical area	Area of Pole-occipital in the right hemisphere generated by parcellation of the white surface using Destrieux (a2009s) parcellation
0988	aparc-a2009s_rh_area_Pole-temporal		cortical area	Area of Pole-temporal in the right hemisphere generated by parcellation of the white surface using Destrieux (a2009s) parcellation
0989	aparc-a2009s_rh_area_S-calcarine		cortical area	Area of S-calcarine in the right hemisphere generated by parcellation of the white surface using Destrieux (a2009s) parcellation
0990	aparc-a2009s_rh_area_S-central		cortical area	Area of S-central in the right hemisphere generated by parcellation of the white surface using Destrieux (a2009s) parcellation
0991	aparc-a2009s_rh_area_S-cingul-Marginalis		cortical area	Area of S-cingul-Marginalis in the right hemisphere generated by parcellation of the white surface using Destrieux (a2009s) parcellation
0992	aparc-a2009s_rh_area_S-circular-insula-ant		cortical area	Area of S-circular-insula-ant in the right hemisphere generated by parcellation of the white surface using Destrieux (a2009s) parcellation
0993	aparc-a2009s_rh_area_S-circular-insula-inf		cortical area	Area of S-circular-insula-inf in the right hemisphere generated by parcellation of the white surface using Destrieux (a2009s) parcellation
0994	aparc-a2009s_rh_area_S-circular-insula-sup		cortical area	Area of S-circular-insula-sup in the right hemisphere generated by parcellation of the white surface using Destrieux (a2009s) parcellation
0995	aparc-a2009s_rh_area_S-collat-transv-ant		cortical area	Area of S-collat-transv-ant in the right hemisphere generated by parcellation of the white surface using Destrieux (a2009s) parcellation
0996	aparc-a2009s_rh_area_S-collat-transv-post		cortical area	Area of S-collat-transv-post in the right hemisphere generated by parcellation of the white surface using Destrieux (a2009s) parcellation
0997	aparc-a2009s_rh_area_S-front-inf		cortical area	Area of S-front-inf in the right hemisphere generated by parcellation of the white surface using Destrieux (a2009s) parcellation
0998	aparc-a2009s_rh_area_S-front-middle		cortical area	Area of S-front-middle in the right hemisphere generated by parcellation of the white surface using Destrieux (a2009s) parcellation
0999	aparc-a2009s_rh_area_S-front-sup		cortical area	Area of S-front-sup in the right hemisphere generated by parcellation of the white surface using Destrieux (a2009s) parcellation
1000	aparc-a2009s_rh_area_S-interm-prim-Jensen		cortical area	Area of S-interm-prim-Jensen in the right hemisphere generated by parcellation of the white surface using Destrieux (a2009s) parcellation
1001	aparc-a2009s_rh_area_S-intrapariet+P-trans		cortical area	Area of S-intrapariet+P-trans in the right hemisphere generated by parcellation of the white surface using Destrieux (a2009s) parcellation
1002	aparc-a2009s_rh_area_S-oc-middle+Lunatus		cortical area	Area of S-oc-middle+Lunatus in the right hemisphere generated by parcellation of the white surface using Destrieux (a2009s) parcellation
1003	aparc-a2009s_rh_area_S-oc-sup+transversal		cortical area	Area of S-oc-sup+transversal in the right hemisphere generated by parcellation of the white surface using Destrieux (a2009s) parcellation
1004	aparc-a2009s_rh_area_S-occipital-ant		cortical area	Area of S-occipital-ant in the right hemisphere generated by parcellation of the white surface using Destrieux (a2009s) parcellation
1005	aparc-a2009s_rh_area_S-oc-temp-lat		cortical area	Area of S-oc-temp-lat in the right hemisphere generated by parcellation of the white surface using Destrieux (a2009s) parcellation
1006	aparc-a2009s_rh_area_S-oc-temp-med+Lingual		cortical area	Area of S-oc-temp-med+Lingual in the right hemisphere generated by parcellation of the white surface using Destrieux (a2009s) parcellation
1007	aparc-a2009s_rh_area_S-orbital-lateral		cortical area	Area of S-orbital-lateral in the right hemisphere generated by parcellation of the white surface using Destrieux (a2009s) parcellation
1008	aparc-a2009s_rh_area_S-orbital-med-olfact		cortical area	Area of S-orbital-med-olfact in the right hemisphere generated by parcellation of the white surface using Destrieux (a2009s) parcellation
1009	aparc-a2009s_rh_area_S-orbital-H-Shaped		cortical area	Area of S-orbital-H-Shaped in the right hemisphere generated by parcellation of the white surface using Destrieux (a2009s) parcellation
1010	aparc-a2009s_rh_area_S-parieto-occipital		cortical area	Area of S-parieto-occipital in the right hemisphere generated by parcellation of the white surface using Destrieux (a2009s) parcellation
1011	aparc-a2009s_rh_area_S-pericallosal		cortical area	Area of S-pericallosal in the right hemisphere generated by parcellation of the white surface using Destrieux (a2009s) parcellation
1012	aparc-a2009s_rh_area_S-postcentral		cortical area	Area of S-postcentral in the right hemisphere generated by parcellation of the white surface using Destrieux (a2009s) parcellation
1013	aparc-a2009s_rh_area_S-precentral-inf-part		cortical area	Area of S-precentral-inf-part in the right hemisphere generated by parcellation of the white surface using Destrieux (a2009s) parcellation
1014	aparc-a2009s_rh_area_S-precentral-sup-part		cortical area	Area of S-precentral-sup-part in the right hemisphere generated by parcellation of the white surface using Destrieux (a2009s) parcellation
1015	aparc-a2009s_rh_area_S-suborbital		cortical area	Area of S-suborbital in the right hemisphere generated by parcellation of the white surface using Destrieux (a2009s) parcellation
1016	aparc-a2009s_rh_area_S-subparietal		cortical area	Area of S-subparietal in the right hemisphere generated by parcellation of the white surface using Destrieux (a2009s) parcellation
1017	aparc-a2009s_rh_area_S-temporal-inf		cortical area	Area of S-temporal-inf in the right hemisphere generated by parcellation of the white surface using Destrieux (a2009s) parcellation
1018	aparc-a2009s_rh_area_S-temporal-sup		cortical area	Area of S-temporal-sup in the right hemisphere generated by parcellation of the white surface using Destrieux (a2009s) parcellation
1019	aparc-a2009s_rh_area_S-temporal-transverse		cortical area	Area of S-temporal-transverse in the right hemisphere generated by parcellation of the white surface using Destrieux (a2009s) parcellation
1020	aparc-Desikan_lh_thickness_GlobalMeanThickness		cortical thickness	Mean thickness of GlobalMeanMean thickness in the left hemisphere generated by parcellation of the white surface using Desikan-Killiany parcellation
1021	aparc-Desikan_lh_thickness_bankssts		cortical thickness	Mean thickness of bankssts in the left hemisphere generated by parcellation of the white surface using Desikan-Killiany parcellation
1022	aparc-Desikan_lh_thickness_caudalanteriorcingulate		cortical thickness	Mean thickness of caudalanteriorcingulate in the left hemisphere generated by parcellation of the white surface using Desikan-Killiany parcellation
1023	aparc-Desikan_lh_thickness_caudalmiddlefrontal		cortical thickness	Mean thickness of caudalmiddlefrontal in the left hemisphere generated by parcellation of the white surface using Desikan-Killiany parcellation
1024	aparc-Desikan_lh_thickness_cuneus		cortical thickness	Mean thickness of cuneus in the left hemisphere generated by parcellation of the white surface using Desikan-Killiany parcellation
1025	aparc-Desikan_lh_thickness_entorhinal		cortical thickness	Mean thickness of entorhinal in the left hemisphere generated by parcellation of the white surface using Desikan-Killiany parcellation
1026	aparc-Desikan_lh_thickness_fusiform		cortical thickness	Mean thickness of fusiform in the left hemisphere generated by parcellation of the white surface using Desikan-Killiany parcellation
1027	aparc-Desikan_lh_thickness_inferiorparietal		cortical thickness	Mean thickness of inferiorparietal in the left hemisphere generated by parcellation of the white surface using Desikan-Killiany parcellation
1028	aparc-Desikan_lh_thickness_inferiortemporal		cortical thickness	Mean thickness of inferiortemporal in the left hemisphere generated by parcellation of the white surface using Desikan-Killiany parcellation
1029	aparc-Desikan_lh_thickness_isthmuscingulate		cortical thickness	Mean thickness of isthmuscingulate in the left hemisphere generated by parcellation of the white surface using Desikan-Killiany parcellation
1030	aparc-Desikan_lh_thickness_lateraloccipital		cortical thickness	Mean thickness of lateraloccipital in the left hemisphere generated by parcellation of the white surface using Desikan-Killiany parcellation
1031	aparc-Desikan_lh_thickness_lateralorbitofrontal		cortical thickness	Mean thickness of lateralorbitofrontal in the left hemisphere generated by parcellation of the white surface using Desikan-Killiany parcellation
1032	aparc-Desikan_lh_thickness_lingual		cortical thickness	Mean thickness of lingual in the left hemisphere generated by parcellation of the white surface using Desikan-Killiany parcellation
1033	aparc-Desikan_lh_thickness_medialorbitofrontal		cortical thickness	Mean thickness of medialorbitofrontal in the left hemisphere generated by parcellation of the white surface using Desikan-Killiany parcellation
1034	aparc-Desikan_lh_thickness_middletemporal		cortical thickness	Mean thickness of middletemporal in the left hemisphere generated by parcellation of the white surface using Desikan-Killiany parcellation
1035	aparc-Desikan_lh_thickness_parahippocampal		cortical thickness	Mean thickness of parahippocampal in the left hemisphere generated by parcellation of the white surface using Desikan-Killiany parcellation
1036	aparc-Desikan_lh_thickness_paracentral		cortical thickness	Mean thickness of paracentral in the left hemisphere generated by parcellation of the white surface using Desikan-Killiany parcellation
1037	aparc-Desikan_lh_thickness_parsopercularis		cortical thickness	Mean thickness of parsopercularis in the left hemisphere generated by parcellation of the white surface using Desikan-Killiany parcellation
1038	aparc-Desikan_lh_thickness_parsorbitalis		cortical thickness	Mean thickness of parsorbitalis in the left hemisphere generated by parcellation of the white surface using Desikan-Killiany parcellation
1039	aparc-Desikan_lh_thickness_parstriangularis		cortical thickness	Mean thickness of parstriangularis in the left hemisphere generated by parcellation of the white surface using Desikan-Killiany parcellation
1040	aparc-Desikan_lh_thickness_pericalcarine		cortical thickness	Mean thickness of pericalcarine in the left hemisphere generated by parcellation of the white surface using Desikan-Killiany parcellation
1041	aparc-Desikan_lh_thickness_postcentral		cortical thickness	Mean thickness of postcentral in the left hemisphere generated by parcellation of the white surface using Desikan-Killiany parcellation
1042	aparc-Desikan_lh_thickness_posteriorcingulate		cortical thickness	Mean thickness of posteriorcingulate in the left hemisphere generated by parcellation of the white surface using Desikan-Killiany parcellation
1043	aparc-Desikan_lh_thickness_precentral		cortical thickness	Mean thickness of precentral in the left hemisphere generated by parcellation of the white surface using Desikan-Killiany parcellation
1044	aparc-Desikan_lh_thickness_precuneus		cortical thickness	Mean thickness of precuneus in the left hemisphere generated by parcellation of the white surface using Desikan-Killiany parcellation
1045	aparc-Desikan_lh_thickness_rostralanteriorcingulate		cortical thickness	Mean thickness of rostralanteriorcingulate in the left hemisphere generated by parcellation of the white surface using Desikan-Killiany parcellation
1046	aparc-Desikan_lh_thickness_rostralmiddlefrontal		cortical thickness	Mean thickness of rostralmiddlefrontal in the left hemisphere generated by parcellation of the white surface using Desikan-Killiany parcellation
1047	aparc-Desikan_lh_thickness_superiorfrontal		cortical thickness	Mean thickness of superiorfrontal in the left hemisphere generated by parcellation of the white surface using Desikan-Killiany parcellation
1048	aparc-Desikan_lh_thickness_superiorparietal		cortical thickness	Mean thickness of superiorparietal in the left hemisphere generated by parcellation of the white surface using Desikan-Killiany parcellation
1049	aparc-Desikan_lh_thickness_superiortemporal		cortical thickness	Mean thickness of superiortemporal in the left hemisphere generated by parcellation of the white surface using Desikan-Killiany parcellation
1050	aparc-Desikan_lh_thickness_supramarginal		cortical thickness	Mean thickness of supramarginal in the left hemisphere generated by parcellation of the white surface using Desikan-Killiany parcellation
1051	aparc-Desikan_lh_thickness_frontalpole		cortical thickness	Mean thickness of frontalpole in the left hemisphere generated by parcellation of the white surface using Desikan-Killiany parcellation
1052	aparc-Desikan_lh_thickness_transversetemporal		cortical thickness	Mean thickness of transversetemporal in the left hemisphere generated by parcellation of the white surface using Desikan-Killiany parcellation
1053	aparc-Desikan_lh_thickness_insula		cortical thickness	Mean thickness of insula in the left hemisphere generated by parcellation of the white surface using Desikan-Killiany parcellation
1054	aparc-Desikan_rh_thickness_GlobalMeanThickness		cortical thickness	Mean thickness of GlobalMeanMean thickness in the right hemisphere generated by parcellation of the white surface using Desikan-Killiany parcellation
1055	aparc-Desikan_rh_thickness_bankssts		cortical thickness	Mean thickness of bankssts in the right hemisphere generated by parcellation of the white surface using Desikan-Killiany parcellation
1056	aparc-Desikan_rh_thickness_caudalanteriorcingulate		cortical thickness	Mean thickness of caudalanteriorcingulate in the right hemisphere generated by parcellation of the white surface using Desikan-Killiany parcellation
1057	aparc-Desikan_rh_thickness_caudalmiddlefrontal		cortical thickness	Mean thickness of caudalmiddlefrontal in the right hemisphere generated by parcellation of the white surface using Desikan-Killiany parcellation
1058	aparc-Desikan_rh_thickness_cuneus		cortical thickness	Mean thickness of cuneus in the right hemisphere generated by parcellation of the white surface using Desikan-Killiany parcellation
1059	aparc-Desikan_rh_thickness_entorhinal		cortical thickness	Mean thickness of entorhinal in the right hemisphere generated by parcellation of the white surface using Desikan-Killiany parcellation
1060	aparc-Desikan_rh_thickness_fusiform		cortical thickness	Mean thickness of fusiform in the right hemisphere generated by parcellation of the white surface using Desikan-Killiany parcellation
1061	aparc-Desikan_rh_thickness_inferiorparietal		cortical thickness	Mean thickness of inferiorparietal in the right hemisphere generated by parcellation of the white surface using Desikan-Killiany parcellation
1062	aparc-Desikan_rh_thickness_inferiortemporal		cortical thickness	Mean thickness of inferiortemporal in the right hemisphere generated by parcellation of the white surface using Desikan-Killiany parcellation
1063	aparc-Desikan_rh_thickness_isthmuscingulate		cortical thickness	Mean thickness of isthmuscingulate in the right hemisphere generated by parcellation of the white surface using Desikan-Killiany parcellation
1064	aparc-Desikan_rh_thickness_lateraloccipital		cortical thickness	Mean thickness of lateraloccipital in the right hemisphere generated by parcellation of the white surface using Desikan-Killiany parcellation
1065	aparc-Desikan_rh_thickness_lateralorbitofrontal		cortical thickness	Mean thickness of lateralorbitofrontal in the right hemisphere generated by parcellation of the white surface using Desikan-Killiany parcellation
1066	aparc-Desikan_rh_thickness_lingual		cortical thickness	Mean thickness of lingual in the right hemisphere generated by parcellation of the white surface using Desikan-Killiany parcellation
1067	aparc-Desikan_rh_thickness_medialorbitofrontal		cortical thickness	Mean thickness of medialorbitofrontal in the right hemisphere generated by parcellation of the white surface using Desikan-Killiany parcellation
1068	aparc-Desikan_rh_thickness_middletemporal		cortical thickness	Mean thickness of middletemporal in the right hemisphere generated by parcellation of the white surface using Desikan-Killiany parcellation
1069	aparc-Desikan_rh_thickness_parahippocampal		cortical thickness	Mean thickness of parahippocampal in the right hemisphere generated by parcellation of the white surface using Desikan-Killiany parcellation
1070	aparc-Desikan_rh_thickness_paracentral		cortical thickness	Mean thickness of paracentral in the right hemisphere generated by parcellation of the white surface using Desikan-Killiany parcellation
1071	aparc-Desikan_rh_thickness_parsopercularis		cortical thickness	Mean thickness of parsopercularis in the right hemisphere generated by parcellation of the white surface using Desikan-Killiany parcellation
1072	aparc-Desikan_rh_thickness_parsorbitalis		cortical thickness	Mean thickness of parsorbitalis in the right hemisphere generated by parcellation of the white surface using Desikan-Killiany parcellation
1073	aparc-Desikan_rh_thickness_parstriangularis		cortical thickness	Mean thickness of parstriangularis in the right hemisphere generated by parcellation of the white surface using Desikan-Killiany parcellation
1074	aparc-Desikan_rh_thickness_pericalcarine		cortical thickness	Mean thickness of pericalcarine in the right hemisphere generated by parcellation of the white surface using Desikan-Killiany parcellation
1075	aparc-Desikan_rh_thickness_postcentral		cortical thickness	Mean thickness of postcentral in the right hemisphere generated by parcellation of the white surface using Desikan-Killiany parcellation
1076	aparc-Desikan_rh_thickness_posteriorcingulate		cortical thickness	Mean thickness of posteriorcingulate in the right hemisphere generated by parcellation of the white surface using Desikan-Killiany parcellation
1077	aparc-Desikan_rh_thickness_precentral		cortical thickness	Mean thickness of precentral in the right hemisphere generated by parcellation of the white surface using Desikan-Killiany parcellation
1078	aparc-Desikan_rh_thickness_precuneus		cortical thickness	Mean thickness of precuneus in the right hemisphere generated by parcellation of the white surface using Desikan-Killiany parcellation
1079	aparc-Desikan_rh_thickness_rostralanteriorcingulate		cortical thickness	Mean thickness of rostralanteriorcingulate in the right hemisphere generated by parcellation of the white surface using Desikan-Killiany parcellation
1080	aparc-Desikan_rh_thickness_rostralmiddlefrontal		cortical thickness	Mean thickness of rostralmiddlefrontal in the right hemisphere generated by parcellation of the white surface using Desikan-Killiany parcellation
1081	aparc-Desikan_rh_thickness_superiorfrontal		cortical thickness	Mean thickness of superiorfrontal in the right hemisphere generated by parcellation of the white surface using Desikan-Killiany parcellation
1082	aparc-Desikan_rh_thickness_superiorparietal		cortical thickness	Mean thickness of superiorparietal in the right hemisphere generated by parcellation of the white surface using Desikan-Killiany parcellation
1083	aparc-Desikan_rh_thickness_superiortemporal		cortical thickness	Mean thickness of superiortemporal in the right hemisphere generated by parcellation of the white surface using Desikan-Killiany parcellation
1084	aparc-Desikan_rh_thickness_supramarginal		cortical thickness	Mean thickness of supramarginal in the right hemisphere generated by parcellation of the white surface using Desikan-Killiany parcellation
1085	aparc-Desikan_rh_thickness_frontalpole		cortical thickness	Mean thickness of frontalpole in the right hemisphere generated by parcellation of the white surface using Desikan-Killiany parcellation
1086	aparc-Desikan_rh_thickness_transversetemporal		cortical thickness	Mean thickness of transversetemporal in the right hemisphere generated by parcellation of the white surface using Desikan-Killiany parcellation
1087	aparc-Desikan_rh_thickness_insula		cortical thickness	Mean thickness of insula in the right hemisphere generated by parcellation of the white surface using Desikan-Killiany parcellation
1088	BA-exvivo_lh_thickness_BA1		cortical thickness	Mean thickness of BA1 in the left hemisphere generated by parcellation of the white surface using BA_exvivo parcellation
1089	BA-exvivo_lh_thickness_BA2		cortical thickness	Mean thickness of BA2 in the left hemisphere generated by parcellation of the white surface using BA_exvivo parcellation
1090	BA-exvivo_lh_thickness_BA3a		cortical thickness	Mean thickness of BA3a in the left hemisphere generated by parcellation of the white surface using BA_exvivo parcellation
1091	BA-exvivo_lh_thickness_BA3b		cortical thickness	Mean thickness of BA3b in the left hemisphere generated by parcellation of the white surface using BA_exvivo parcellation
1092	BA-exvivo_lh_thickness_BA4a		cortical thickness	Mean thickness of BA4a in the left hemisphere generated by parcellation of the white surface using BA_exvivo parcellation
1093	BA-exvivo_lh_thickness_BA4p		cortical thickness	Mean thickness of BA4p in the left hemisphere generated by parcellation of the white surface using BA_exvivo parcellation
1094	BA-exvivo_lh_thickness_BA6		cortical thickness	Mean thickness of BA6 in the left hemisphere generated by parcellation of the white surface using BA_exvivo parcellation
1095	BA-exvivo_lh_thickness_BA44		cortical thickness	Mean thickness of BA44 in the left hemisphere generated by parcellation of the white surface using BA_exvivo parcellation
1096	BA-exvivo_lh_thickness_BA45		cortical thickness	Mean thickness of BA45 in the left hemisphere generated by parcellation of the white surface using BA_exvivo parcellation
1097	BA-exvivo_lh_thickness_V1		cortical thickness	Mean thickness of V1 in the left hemisphere generated by parcellation of the white surface using BA_exvivo parcellation
1098	BA-exvivo_lh_thickness_V2		cortical thickness	Mean thickness of V2 in the left hemisphere generated by parcellation of the white surface using BA_exvivo parcellation
1099	BA-exvivo_lh_thickness_MT		cortical thickness	Mean thickness of MT in the left hemisphere generated by parcellation of the white surface using BA_exvivo parcellation
1100	BA-exvivo_lh_thickness_perirhinal		cortical thickness	Mean thickness of perirhinal in the left hemisphere generated by parcellation of the white surface using BA_exvivo parcellation
1101	BA-exvivo_lh_thickness_entorhinal		cortical thickness	Mean thickness of entorhinal in the left hemisphere generated by parcellation of the white surface using BA_exvivo parcellation
1102	BA-exvivo_rh_thickness_BA1		cortical thickness	Mean thickness of BA1 in the right hemisphere generated by parcellation of the white surface using BA_exvivo parcellation
1103	BA-exvivo_rh_thickness_BA2		cortical thickness	Mean thickness of BA2 in the right hemisphere generated by parcellation of the white surface using BA_exvivo parcellation
1104	BA-exvivo_rh_thickness_BA3a		cortical thickness	Mean thickness of BA3a in the right hemisphere generated by parcellation of the white surface using BA_exvivo parcellation
1105	BA-exvivo_rh_thickness_BA3b		cortical thickness	Mean thickness of BA3b in the right hemisphere generated by parcellation of the white surface using BA_exvivo parcellation
1106	BA-exvivo_rh_thickness_BA4a		cortical thickness	Mean thickness of BA4a in the right hemisphere generated by parcellation of the white surface using BA_exvivo parcellation
1107	BA-exvivo_rh_thickness_BA4p		cortical thickness	Mean thickness of BA4p in the right hemisphere generated by parcellation of the white surface using BA_exvivo parcellation
1108	BA-exvivo_rh_thickness_BA6		cortical thickness	Mean thickness of BA6 in the right hemisphere generated by parcellation of the white surface using BA_exvivo parcellation
1109	BA-exvivo_rh_thickness_BA44		cortical thickness	Mean thickness of BA44 in the right hemisphere generated by parcellation of the white surface using BA_exvivo parcellation
1110	BA-exvivo_rh_thickness_BA45		cortical thickness	Mean thickness of BA45 in the right hemisphere generated by parcellation of the white surface using BA_exvivo parcellation
1111	BA-exvivo_rh_thickness_V1		cortical thickness	Mean thickness of V1 in the right hemisphere generated by parcellation of the white surface using BA_exvivo parcellation
1112	BA-exvivo_rh_thickness_V2		cortical thickness	Mean thickness of V2 in the right hemisphere generated by parcellation of the white surface using BA_exvivo parcellation
1113	BA-exvivo_rh_thickness_MT		cortical thickness	Mean thickness of MT in the right hemisphere generated by parcellation of the white surface using BA_exvivo parcellation
1114	BA-exvivo_rh_thickness_perirhinal		cortical thickness	Mean thickness of perirhinal in the right hemisphere generated by parcellation of the white surface using BA_exvivo parcellation
1115	BA-exvivo_rh_thickness_entorhinal		cortical thickness	Mean thickness of entorhinal in the right hemisphere generated by parcellation of the white surface using BA_exvivo parcellation
1116	aparc-DKTatlas_lh_thickness_caudalanteriorcingulate		cortical thickness	Mean thickness of caudalanteriorcingulate in the left hemisphere generated by parcellation of the white surface using DKT parcellation
1117	aparc-DKTatlas_lh_thickness_caudalmiddlefrontal		cortical thickness	Mean thickness of caudalmiddlefrontal in the left hemisphere generated by parcellation of the white surface using DKT parcellation
1118	aparc-DKTatlas_lh_thickness_cuneus		cortical thickness	Mean thickness of cuneus in the left hemisphere generated by parcellation of the white surface using DKT parcellation
1119	aparc-DKTatlas_lh_thickness_entorhinal		cortical thickness	Mean thickness of entorhinal in the left hemisphere generated by parcellation of the white surface using DKT parcellation
1120	aparc-DKTatlas_lh_thickness_fusiform		cortical thickness	Mean thickness of fusiform in the left hemisphere generated by parcellation of the white surface using DKT parcellation
1121	aparc-DKTatlas_lh_thickness_inferiorparietal		cortical thickness	Mean thickness of inferiorparietal in the left hemisphere generated by parcellation of the white surface using DKT parcellation
1122	aparc-DKTatlas_lh_thickness_inferiortemporal		cortical thickness	Mean thickness of inferiortemporal in the left hemisphere generated by parcellation of the white surface using DKT parcellation
1123	aparc-DKTatlas_lh_thickness_isthmuscingulate		cortical thickness	Mean thickness of isthmuscingulate in the left hemisphere generated by parcellation of the white surface using DKT parcellation
1124	aparc-DKTatlas_lh_thickness_lateraloccipital		cortical thickness	Mean thickness of lateraloccipital in the left hemisphere generated by parcellation of the white surface using DKT parcellation
1125	aparc-DKTatlas_lh_thickness_lateralorbitofrontal		cortical thickness	Mean thickness of lateralorbitofrontal in the left hemisphere generated by parcellation of the white surface using DKT parcellation
1126	aparc-DKTatlas_lh_thickness_lingual		cortical thickness	Mean thickness of lingual in the left hemisphere generated by parcellation of the white surface using DKT parcellation
1127	aparc-DKTatlas_lh_thickness_medialorbitofrontal		cortical thickness	Mean thickness of medialorbitofrontal in the left hemisphere generated by parcellation of the white surface using DKT parcellation
1128	aparc-DKTatlas_lh_thickness_middletemporal		cortical thickness	Mean thickness of middletemporal in the left hemisphere generated by parcellation of the white surface using DKT parcellation
1129	aparc-DKTatlas_lh_thickness_parahippocampal		cortical thickness	Mean thickness of parahippocampal in the left hemisphere generated by parcellation of the white surface using DKT parcellation
1130	aparc-DKTatlas_lh_thickness_paracentral		cortical thickness	Mean thickness of paracentral in the left hemisphere generated by parcellation of the white surface using DKT parcellation
1131	aparc-DKTatlas_lh_thickness_parsopercularis		cortical thickness	Mean thickness of parsopercularis in the left hemisphere generated by parcellation of the white surface using DKT parcellation
1132	aparc-DKTatlas_lh_thickness_parsorbitalis		cortical thickness	Mean thickness of parsorbitalis in the left hemisphere generated by parcellation of the white surface using DKT parcellation
1133	aparc-DKTatlas_lh_thickness_parstriangularis		cortical thickness	Mean thickness of parstriangularis in the left hemisphere generated by parcellation of the white surface using DKT parcellation
1134	aparc-DKTatlas_lh_thickness_pericalcarine		cortical thickness	Mean thickness of pericalcarine in the left hemisphere generated by parcellation of the white surface using DKT parcellation
1135	aparc-DKTatlas_lh_thickness_postcentral		cortical thickness	Mean thickness of postcentral in the left hemisphere generated by parcellation of the white surface using DKT parcellation
1136	aparc-DKTatlas_lh_thickness_posteriorcingulate		cortical thickness	Mean thickness of posteriorcingulate in the left hemisphere generated by parcellation of the white surface using DKT parcellation
1137	aparc-DKTatlas_lh_thickness_precentral		cortical thickness	Mean thickness of precentral in the left hemisphere generated by parcellation of the white surface using DKT parcellation
1138	aparc-DKTatlas_lh_thickness_precuneus		cortical thickness	Mean thickness of precuneus in the left hemisphere generated by parcellation of the white surface using DKT parcellation
1139	aparc-DKTatlas_lh_thickness_rostralanteriorcingulate		cortical thickness	Mean thickness of rostralanteriorcingulate in the left hemisphere generated by parcellation of the white surface using DKT parcellation
1140	aparc-DKTatlas_lh_thickness_rostralmiddlefrontal		cortical thickness	Mean thickness of rostralmiddlefrontal in the left hemisphere generated by parcellation of the white surface using DKT parcellation
1141	aparc-DKTatlas_lh_thickness_superiorfrontal		cortical thickness	Mean thickness of superiorfrontal in the left hemisphere generated by parcellation of the white surface using DKT parcellation
1142	aparc-DKTatlas_lh_thickness_superiorparietal		cortical thickness	Mean thickness of superiorparietal in the left hemisphere generated by parcellation of the white surface using DKT parcellation
1143	aparc-DKTatlas_lh_thickness_superiortemporal		cortical thickness	Mean thickness of superiortemporal in the left hemisphere generated by parcellation of the white surface using DKT parcellation
1144	aparc-DKTatlas_lh_thickness_supramarginal		cortical thickness	Mean thickness of supramarginal in the left hemisphere generated by parcellation of the white surface using DKT parcellation
1145	aparc-DKTatlas_lh_thickness_transversetemporal		cortical thickness	Mean thickness of transversetemporal in the left hemisphere generated by parcellation of the white surface using DKT parcellation
1146	aparc-DKTatlas_lh_thickness_insula		cortical thickness	Mean thickness of insula in the left hemisphere generated by parcellation of the white surface using DKT parcellation
1147	aparc-DKTatlas_rh_thickness_caudalanteriorcingulate		cortical thickness	Mean thickness of caudalanteriorcingulate in the right hemisphere generated by parcellation of the white surface using DKT parcellation
1148	aparc-DKTatlas_rh_thickness_caudalmiddlefrontal		cortical thickness	Mean thickness of caudalmiddlefrontal in the right hemisphere generated by parcellation of the white surface using DKT parcellation
1149	aparc-DKTatlas_rh_thickness_cuneus		cortical thickness	Mean thickness of cuneus in the right hemisphere generated by parcellation of the white surface using DKT parcellation
1150	aparc-DKTatlas_rh_thickness_entorhinal		cortical thickness	Mean thickness of entorhinal in the right hemisphere generated by parcellation of the white surface using DKT parcellation
1151	aparc-DKTatlas_rh_thickness_fusiform		cortical thickness	Mean thickness of fusiform in the right hemisphere generated by parcellation of the white surface using DKT parcellation
1152	aparc-DKTatlas_rh_thickness_inferiorparietal		cortical thickness	Mean thickness of inferiorparietal in the right hemisphere generated by parcellation of the white surface using DKT parcellation
1153	aparc-DKTatlas_rh_thickness_inferiortemporal		cortical thickness	Mean thickness of inferiortemporal in the right hemisphere generated by parcellation of the white surface using DKT parcellation
1154	aparc-DKTatlas_rh_thickness_isthmuscingulate		cortical thickness	Mean thickness of isthmuscingulate in the right hemisphere generated by parcellation of the white surface using DKT parcellation
1155	aparc-DKTatlas_rh_thickness_lateraloccipital		cortical thickness	Mean thickness of lateraloccipital in the right hemisphere generated by parcellation of the white surface using DKT parcellation
1156	aparc-DKTatlas_rh_thickness_lateralorbitofrontal		cortical thickness	Mean thickness of lateralorbitofrontal in the right hemisphere generated by parcellation of the white surface using DKT parcellation
1157	aparc-DKTatlas_rh_thickness_lingual		cortical thickness	Mean thickness of lingual in the right hemisphere generated by parcellation of the white surface using DKT parcellation
1158	aparc-DKTatlas_rh_thickness_medialorbitofrontal		cortical thickness	Mean thickness of medialorbitofrontal in the right hemisphere generated by parcellation of the white surface using DKT parcellation
1159	aparc-DKTatlas_rh_thickness_middletemporal		cortical thickness	Mean thickness of middletemporal in the right hemisphere generated by parcellation of the white surface using DKT parcellation
1160	aparc-DKTatlas_rh_thickness_parahippocampal		cortical thickness	Mean thickness of parahippocampal in the right hemisphere generated by parcellation of the white surface using DKT parcellation
1161	aparc-DKTatlas_rh_thickness_paracentral		cortical thickness	Mean thickness of paracentral in the right hemisphere generated by parcellation of the white surface using DKT parcellation
1162	aparc-DKTatlas_rh_thickness_parsopercularis		cortical thickness	Mean thickness of parsopercularis in the right hemisphere generated by parcellation of the white surface using DKT parcellation
1163	aparc-DKTatlas_rh_thickness_parsorbitalis		cortical thickness	Mean thickness of parsorbitalis in the right hemisphere generated by parcellation of the white surface using DKT parcellation
1164	aparc-DKTatlas_rh_thickness_parstriangularis		cortical thickness	Mean thickness of parstriangularis in the right hemisphere generated by parcellation of the white surface using DKT parcellation
1165	aparc-DKTatlas_rh_thickness_pericalcarine		cortical thickness	Mean thickness of pericalcarine in the right hemisphere generated by parcellation of the white surface using DKT parcellation
1166	aparc-DKTatlas_rh_thickness_postcentral		cortical thickness	Mean thickness of postcentral in the right hemisphere generated by parcellation of the white surface using DKT parcellation
1167	aparc-DKTatlas_rh_thickness_posteriorcingulate		cortical thickness	Mean thickness of posteriorcingulate in the right hemisphere generated by parcellation of the white surface using DKT parcellation
1168	aparc-DKTatlas_rh_thickness_precentral		cortical thickness	Mean thickness of precentral in the right hemisphere generated by parcellation of the white surface using DKT parcellation
1169	aparc-DKTatlas_rh_thickness_precuneus		cortical thickness	Mean thickness of precuneus in the right hemisphere generated by parcellation of the white surface using DKT parcellation
1170	aparc-DKTatlas_rh_thickness_rostralanteriorcingulate		cortical thickness	Mean thickness of rostralanteriorcingulate in the right hemisphere generated by parcellation of the white surface using DKT parcellation
1171	aparc-DKTatlas_rh_thickness_rostralmiddlefrontal		cortical thickness	Mean thickness of rostralmiddlefrontal in the right hemisphere generated by parcellation of the white surface using DKT parcellation
1172	aparc-DKTatlas_rh_thickness_superiorfrontal		cortical thickness	Mean thickness of superiorfrontal in the right hemisphere generated by parcellation of the white surface using DKT parcellation
1173	aparc-DKTatlas_rh_thickness_superiorparietal		cortical thickness	Mean thickness of superiorparietal in the right hemisphere generated by parcellation of the white surface using DKT parcellation
1174	aparc-DKTatlas_rh_thickness_superiortemporal		cortical thickness	Mean thickness of superiortemporal in the right hemisphere generated by parcellation of the white surface using DKT parcellation
1175	aparc-DKTatlas_rh_thickness_supramarginal		cortical thickness	Mean thickness of supramarginal in the right hemisphere generated by parcellation of the white surface using DKT parcellation
1176	aparc-DKTatlas_rh_thickness_transversetemporal		cortical thickness	Mean thickness of transversetemporal in the right hemisphere generated by parcellation of the white surface using DKT parcellation
1177	aparc-DKTatlas_rh_thickness_insula		cortical thickness	Mean thickness of insula in the right hemisphere generated by parcellation of the white surface using DKT parcellation
1178	aparc-a2009s_lh_thickness_G+S-frontomargin		cortical thickness	Mean thickness of G+S-frontomargin in the left hemisphere generated by parcellation of the white surface using Destrieux (a2009s) parcellation
1179	aparc-a2009s_lh_thickness_G+S-occipital-inf		cortical thickness	Mean thickness of G+S-occipital-inf in the left hemisphere generated by parcellation of the white surface using Destrieux (a2009s) parcellation
1180	aparc-a2009s_lh_thickness_G+S-paracentral		cortical thickness	Mean thickness of G+S-paracentral in the left hemisphere generated by parcellation of the white surface using Destrieux (a2009s) parcellation
1181	aparc-a2009s_lh_thickness_G+S-subcentral		cortical thickness	Mean thickness of G+S-subcentral in the left hemisphere generated by parcellation of the white surface using Destrieux (a2009s) parcellation
1182	aparc-a2009s_lh_thickness_G+S-transv-frontopol		cortical thickness	Mean thickness of G+S-transv-frontopol in the left hemisphere generated by parcellation of the white surface using Destrieux (a2009s) parcellation
1183	aparc-a2009s_lh_thickness_G+S-cingul-Ant		cortical thickness	Mean thickness of G+S-cingul-Ant in the left hemisphere generated by parcellation of the white surface using Destrieux (a2009s) parcellation
1184	aparc-a2009s_lh_thickness_G+S-cingul-Mid-Ant		cortical thickness	Mean thickness of G+S-cingul-Mid-Ant in the left hemisphere generated by parcellation of the white surface using Destrieux (a2009s) parcellation
1185	aparc-a2009s_lh_thickness_G+S-cingul-Mid-Post		cortical thickness	Mean thickness of G+S-cingul-Mid-Post in the left hemisphere generated by parcellation of the white surface using Destrieux (a2009s) parcellation
1186	aparc-a2009s_lh_thickness_G-cingul-Post-dorsal		cortical thickness	Mean thickness of G-cingul-Post-dorsal in the left hemisphere generated by parcellation of the white surface using Destrieux (a2009s) parcellation
1187	aparc-a2009s_lh_thickness_G-cingul-Post-ventral		cortical thickness	Mean thickness of G-cingul-Post-ventral in the left hemisphere generated by parcellation of the white surface using Destrieux (a2009s) parcellation
1188	aparc-a2009s_lh_thickness_G-cuneus		cortical thickness	Mean thickness of G-cuneus in the left hemisphere generated by parcellation of the white surface using Destrieux (a2009s) parcellation
1189	aparc-a2009s_lh_thickness_G-front-inf-Opercular		cortical thickness	Mean thickness of G-front-inf-Opercular in the left hemisphere generated by parcellation of the white surface using Destrieux (a2009s) parcellation
1190	aparc-a2009s_lh_thickness_G-front-inf-Orbital		cortical thickness	Mean thickness of G-front-inf-Orbital in the left hemisphere generated by parcellation of the white surface using Destrieux (a2009s) parcellation
1191	aparc-a2009s_lh_thickness_G-front-inf-Triangul		cortical thickness	Mean thickness of G-front-inf-Triangul in the left hemisphere generated by parcellation of the white surface using Destrieux (a2009s) parcellation
1192	aparc-a2009s_lh_thickness_G-front-middle		cortical thickness	Mean thickness of G-front-middle in the left hemisphere generated by parcellation of the white surface using Destrieux (a2009s) parcellation
1193	aparc-a2009s_lh_thickness_G-front-sup		cortical thickness	Mean thickness of G-front-sup in the left hemisphere generated by parcellation of the white surface using Destrieux (a2009s) parcellation
1194	aparc-a2009s_lh_thickness_G-Ins-lg+S-cent-ins		cortical thickness	Mean thickness of G-Ins-lg+S-cent-ins in the left hemisphere generated by parcellation of the white surface using Destrieux (a2009s) parcellation
1195	aparc-a2009s_lh_thickness_G-insular-short		cortical thickness	Mean thickness of G-insular-short in the left hemisphere generated by parcellation of the white surface using Destrieux (a2009s) parcellation
1196	aparc-a2009s_lh_thickness_G-occipital-middle		cortical thickness	Mean thickness of G-occipital-middle in the left hemisphere generated by parcellation of the white surface using Destrieux (a2009s) parcellation
1197	aparc-a2009s_lh_thickness_G-occipital-sup		cortical thickness	Mean thickness of G-occipital-sup in the left hemisphere generated by parcellation of the white surface using Destrieux (a2009s) parcellation
1198	aparc-a2009s_lh_thickness_G-oc-temp-lat-fusifor		cortical thickness	Mean thickness of G-oc-temp-lat-fusifor in the left hemisphere generated by parcellation of the white surface using Destrieux (a2009s) parcellation
1199	aparc-a2009s_lh_thickness_G-oc-temp-med-Lingual		cortical thickness	Mean thickness of G-oc-temp-med-Lingual in the left hemisphere generated by parcellation of the white surface using Destrieux (a2009s) parcellation
1200	aparc-a2009s_lh_thickness_G-oc-temp-med-Parahip		cortical thickness	Mean thickness of G-oc-temp-med-Parahip in the left hemisphere generated by parcellation of the white surface using Destrieux (a2009s) parcellation
1201	aparc-a2009s_lh_thickness_G-orbital		cortical thickness	Mean thickness of G-orbital in the left hemisphere generated by parcellation of the white surface using Destrieux (a2009s) parcellation
1202	aparc-a2009s_lh_thickness_G-pariet-inf-Angular		cortical thickness	Mean thickness of G-pariet-inf-Angular in the left hemisphere generated by parcellation of the white surface using Destrieux (a2009s) parcellation
1203	aparc-a2009s_lh_thickness_G-pariet-inf-Supramar		cortical thickness	Mean thickness of G-pariet-inf-Supramar in the left hemisphere generated by parcellation of the white surface using Destrieux (a2009s) parcellation
1204	aparc-a2009s_lh_thickness_G-parietal-sup		cortical thickness	Mean thickness of G-parietal-sup in the left hemisphere generated by parcellation of the white surface using Destrieux (a2009s) parcellation
1205	aparc-a2009s_lh_thickness_G-postcentral		cortical thickness	Mean thickness of G-postcentral in the left hemisphere generated by parcellation of the white surface using Destrieux (a2009s) parcellation
1206	aparc-a2009s_lh_thickness_G-precentral		cortical thickness	Mean thickness of G-precentral in the left hemisphere generated by parcellation of the white surface using Destrieux (a2009s) parcellation
1207	aparc-a2009s_lh_thickness_G-precuneus		cortical thickness	Mean thickness of G-precuneus in the left hemisphere generated by parcellation of the white surface using Destrieux (a2009s) parcellation
1208	aparc-a2009s_lh_thickness_G-rectus		cortical thickness	Mean thickness of G-rectus in the left hemisphere generated by parcellation of the white surface using Destrieux (a2009s) parcellation
1209	aparc-a2009s_lh_thickness_G-subcallosal		cortical thickness	Mean thickness of G-subcallosal in the left hemisphere generated by parcellation of the white surface using Destrieux (a2009s) parcellation
1210	aparc-a2009s_lh_thickness_G-temp-sup-G-T-transv		cortical thickness	Mean thickness of G-temp-sup-G-T-transv in the left hemisphere generated by parcellation of the white surface using Destrieux (a2009s) parcellation
1211	aparc-a2009s_lh_thickness_G-temp-sup-Lateral		cortical thickness	Mean thickness of G-temp-sup-Lateral in the left hemisphere generated by parcellation of the white surface using Destrieux (a2009s) parcellation
1212	aparc-a2009s_lh_thickness_G-temp-sup-Plan-polar		cortical thickness	Mean thickness of G-temp-sup-Plan-polar in the left hemisphere generated by parcellation of the white surface using Destrieux (a2009s) parcellation
1213	aparc-a2009s_lh_thickness_G-temp-sup-Plan-tempo		cortical thickness	Mean thickness of G-temp-sup-Plan-tempo in the left hemisphere generated by parcellation of the white surface using Destrieux (a2009s) parcellation
1214	aparc-a2009s_lh_thickness_G-temporal-inf		cortical thickness	Mean thickness of G-temporal-inf in the left hemisphere generated by parcellation of the white surface using Destrieux (a2009s) parcellation
1215	aparc-a2009s_lh_thickness_G-temporal-middle		cortical thickness	Mean thickness of G-temporal-middle in the left hemisphere generated by parcellation of the white surface using Destrieux (a2009s) parcellation
1216	aparc-a2009s_lh_thickness_Lat-Fis-ant-Horizont		cortical thickness	Mean thickness of Lat-Fis-ant-Horizont in the left hemisphere generated by parcellation of the white surface using Destrieux (a2009s) parcellation
1217	aparc-a2009s_lh_thickness_Lat-Fis-ant-Vertical		cortical thickness	Mean thickness of Lat-Fis-ant-Vertical in the left hemisphere generated by parcellation of the white surface using Destrieux (a2009s) parcellation
1218	aparc-a2009s_lh_thickness_Lat-Fis-post		cortical thickness	Mean thickness of Lat-Fis-post in the left hemisphere generated by parcellation of the white surface using Destrieux (a2009s) parcellation
1219	aparc-a2009s_lh_thickness_Pole-occipital		cortical thickness	Mean thickness of Pole-occipital in the left hemisphere generated by parcellation of the white surface using Destrieux (a2009s) parcellation
1220	aparc-a2009s_lh_thickness_Pole-temporal		cortical thickness	Mean thickness of Pole-temporal in the left hemisphere generated by parcellation of the white surface using Destrieux (a2009s) parcellation
1221	aparc-a2009s_lh_thickness_S-calcarine		cortical thickness	Mean thickness of S-calcarine in the left hemisphere generated by parcellation of the white surface using Destrieux (a2009s) parcellation
1222	aparc-a2009s_lh_thickness_S-central		cortical thickness	Mean thickness of S-central in the left hemisphere generated by parcellation of the white surface using Destrieux (a2009s) parcellation
1223	aparc-a2009s_lh_thickness_S-cingul-Marginalis		cortical thickness	Mean thickness of S-cingul-Marginalis in the left hemisphere generated by parcellation of the white surface using Destrieux (a2009s) parcellation
1224	aparc-a2009s_lh_thickness_S-circular-insula-ant		cortical thickness	Mean thickness of S-circular-insula-ant in the left hemisphere generated by parcellation of the white surface using Destrieux (a2009s) parcellation
1225	aparc-a2009s_lh_thickness_S-circular-insula-inf		cortical thickness	Mean thickness of S-circular-insula-inf in the left hemisphere generated by parcellation of the white surface using Destrieux (a2009s) parcellation
1226	aparc-a2009s_lh_thickness_S-circular-insula-sup		cortical thickness	Mean thickness of S-circular-insula-sup in the left hemisphere generated by parcellation of the white surface using Destrieux (a2009s) parcellation
1227	aparc-a2009s_lh_thickness_S-collat-transv-ant		cortical thickness	Mean thickness of S-collat-transv-ant in the left hemisphere generated by parcellation of the white surface using Destrieux (a2009s) parcellation
1228	aparc-a2009s_lh_thickness_S-collat-transv-post		cortical thickness	Mean thickness of S-collat-transv-post in the left hemisphere generated by parcellation of the white surface using Destrieux (a2009s) parcellation
1229	aparc-a2009s_lh_thickness_S-front-inf		cortical thickness	Mean thickness of S-front-inf in the left hemisphere generated by parcellation of the white surface using Destrieux (a2009s) parcellation
1230	aparc-a2009s_lh_thickness_S-front-middle		cortical thickness	Mean thickness of S-front-middle in the left hemisphere generated by parcellation of the white surface using Destrieux (a2009s) parcellation
1231	aparc-a2009s_lh_thickness_S-front-sup		cortical thickness	Mean thickness of S-front-sup in the left hemisphere generated by parcellation of the white surface using Destrieux (a2009s) parcellation
1232	aparc-a2009s_lh_thickness_S-interm-prim-Jensen		cortical thickness	Mean thickness of S-interm-prim-Jensen in the left hemisphere generated by parcellation of the white surface using Destrieux (a2009s) parcellation
1233	aparc-a2009s_lh_thickness_S-intrapariet+P-trans		cortical thickness	Mean thickness of S-intrapariet+P-trans in the left hemisphere generated by parcellation of the white surface using Destrieux (a2009s) parcellation
1234	aparc-a2009s_lh_thickness_S-oc-middle+Lunatus		cortical thickness	Mean thickness of S-oc-middle+Lunatus in the left hemisphere generated by parcellation of the white surface using Destrieux (a2009s) parcellation
1235	aparc-a2009s_lh_thickness_S-oc-sup+transversal		cortical thickness	Mean thickness of S-oc-sup+transversal in the left hemisphere generated by parcellation of the white surface using Destrieux (a2009s) parcellation
1236	aparc-a2009s_lh_thickness_S-occipital-ant		cortical thickness	Mean thickness of S-occipital-ant in the left hemisphere generated by parcellation of the white surface using Destrieux (a2009s) parcellation
1237	aparc-a2009s_lh_thickness_S-oc-temp-lat		cortical thickness	Mean thickness of S-oc-temp-lat in the left hemisphere generated by parcellation of the white surface using Destrieux (a2009s) parcellation
1238	aparc-a2009s_lh_thickness_S-oc-temp-med+Lingual		cortical thickness	Mean thickness of S-oc-temp-med+Lingual in the left hemisphere generated by parcellation of the white surface using Destrieux (a2009s) parcellation
1239	aparc-a2009s_lh_thickness_S-orbital-lateral		cortical thickness	Mean thickness of S-orbital-lateral in the left hemisphere generated by parcellation of the white surface using Destrieux (a2009s) parcellation
1240	aparc-a2009s_lh_thickness_S-orbital-med-olfact		cortical thickness	Mean thickness of S-orbital-med-olfact in the left hemisphere generated by parcellation of the white surface using Destrieux (a2009s) parcellation
1241	aparc-a2009s_lh_thickness_S-orbital-H-Shaped		cortical thickness	Mean thickness of S-orbital-H-Shaped in the left hemisphere generated by parcellation of the white surface using Destrieux (a2009s) parcellation
1242	aparc-a2009s_lh_thickness_S-parieto-occipital		cortical thickness	Mean thickness of S-parieto-occipital in the left hemisphere generated by parcellation of the white surface using Destrieux (a2009s) parcellation
1243	aparc-a2009s_lh_thickness_S-pericallosal		cortical thickness	Mean thickness of S-pericallosal in the left hemisphere generated by parcellation of the white surface using Destrieux (a2009s) parcellation
1244	aparc-a2009s_lh_thickness_S-postcentral		cortical thickness	Mean thickness of S-postcentral in the left hemisphere generated by parcellation of the white surface using Destrieux (a2009s) parcellation
1245	aparc-a2009s_lh_thickness_S-precentral-inf-part		cortical thickness	Mean thickness of S-precentral-inf-part in the left hemisphere generated by parcellation of the white surface using Destrieux (a2009s) parcellation
1246	aparc-a2009s_lh_thickness_S-precentral-sup-part		cortical thickness	Mean thickness of S-precentral-sup-part in the left hemisphere generated by parcellation of the white surface using Destrieux (a2009s) parcellation
1247	aparc-a2009s_lh_thickness_S-suborbital		cortical thickness	Mean thickness of S-suborbital in the left hemisphere generated by parcellation of the white surface using Destrieux (a2009s) parcellation
1248	aparc-a2009s_lh_thickness_S-subparietal		cortical thickness	Mean thickness of S-subparietal in the left hemisphere generated by parcellation of the white surface using Destrieux (a2009s) parcellation
1249	aparc-a2009s_lh_thickness_S-temporal-inf		cortical thickness	Mean thickness of S-temporal-inf in the left hemisphere generated by parcellation of the white surface using Destrieux (a2009s) parcellation
1250	aparc-a2009s_lh_thickness_S-temporal-sup		cortical thickness	Mean thickness of S-temporal-sup in the left hemisphere generated by parcellation of the white surface using Destrieux (a2009s) parcellation
1251	aparc-a2009s_lh_thickness_S-temporal-transverse		cortical thickness	Mean thickness of S-temporal-transverse in the left hemisphere generated by parcellation of the white surface using Destrieux (a2009s) parcellation
1252	aparc-a2009s_rh_thickness_G+S-frontomargin		cortical thickness	Mean thickness of G+S-frontomargin in the right hemisphere generated by parcellation of the white surface using Destrieux (a2009s) parcellation
1253	aparc-a2009s_rh_thickness_G+S-occipital-inf		cortical thickness	Mean thickness of G+S-occipital-inf in the right hemisphere generated by parcellation of the white surface using Destrieux (a2009s) parcellation
1254	aparc-a2009s_rh_thickness_G+S-paracentral		cortical thickness	Mean thickness of G+S-paracentral in the right hemisphere generated by parcellation of the white surface using Destrieux (a2009s) parcellation
1255	aparc-a2009s_rh_thickness_G+S-subcentral		cortical thickness	Mean thickness of G+S-subcentral in the right hemisphere generated by parcellation of the white surface using Destrieux (a2009s) parcellation
1256	aparc-a2009s_rh_thickness_G+S-transv-frontopol		cortical thickness	Mean thickness of G+S-transv-frontopol in the right hemisphere generated by parcellation of the white surface using Destrieux (a2009s) parcellation
1257	aparc-a2009s_rh_thickness_G+S-cingul-Ant		cortical thickness	Mean thickness of G+S-cingul-Ant in the right hemisphere generated by parcellation of the white surface using Destrieux (a2009s) parcellation
1258	aparc-a2009s_rh_thickness_G+S-cingul-Mid-Ant		cortical thickness	Mean thickness of G+S-cingul-Mid-Ant in the right hemisphere generated by parcellation of the white surface using Destrieux (a2009s) parcellation
1259	aparc-a2009s_rh_thickness_G+S-cingul-Mid-Post		cortical thickness	Mean thickness of G+S-cingul-Mid-Post in the right hemisphere generated by parcellation of the white surface using Destrieux (a2009s) parcellation
1260	aparc-a2009s_rh_thickness_G-cingul-Post-dorsal		cortical thickness	Mean thickness of G-cingul-Post-dorsal in the right hemisphere generated by parcellation of the white surface using Destrieux (a2009s) parcellation
1261	aparc-a2009s_rh_thickness_G-cingul-Post-ventral		cortical thickness	Mean thickness of G-cingul-Post-ventral in the right hemisphere generated by parcellation of the white surface using Destrieux (a2009s) parcellation
1262	aparc-a2009s_rh_thickness_G-cuneus		cortical thickness	Mean thickness of G-cuneus in the right hemisphere generated by parcellation of the white surface using Destrieux (a2009s) parcellation
1263	aparc-a2009s_rh_thickness_G-front-inf-Opercular		cortical thickness	Mean thickness of G-front-inf-Opercular in the right hemisphere generated by parcellation of the white surface using Destrieux (a2009s) parcellation
1264	aparc-a2009s_rh_thickness_G-front-inf-Orbital		cortical thickness	Mean thickness of G-front-inf-Orbital in the right hemisphere generated by parcellation of the white surface using Destrieux (a2009s) parcellation
1265	aparc-a2009s_rh_thickness_G-front-inf-Triangul		cortical thickness	Mean thickness of G-front-inf-Triangul in the right hemisphere generated by parcellation of the white surface using Destrieux (a2009s) parcellation
1266	aparc-a2009s_rh_thickness_G-front-middle		cortical thickness	Mean thickness of G-front-middle in the right hemisphere generated by parcellation of the white surface using Destrieux (a2009s) parcellation
1267	aparc-a2009s_rh_thickness_G-front-sup		cortical thickness	Mean thickness of G-front-sup in the right hemisphere generated by parcellation of the white surface using Destrieux (a2009s) parcellation
1268	aparc-a2009s_rh_thickness_G-Ins-lg+S-cent-ins		cortical thickness	Mean thickness of G-Ins-lg+S-cent-ins in the right hemisphere generated by parcellation of the white surface using Destrieux (a2009s) parcellation
1269	aparc-a2009s_rh_thickness_G-insular-short		cortical thickness	Mean thickness of G-insular-short in the right hemisphere generated by parcellation of the white surface using Destrieux (a2009s) parcellation
1270	aparc-a2009s_rh_thickness_G-occipital-middle		cortical thickness	Mean thickness of G-occipital-middle in the right hemisphere generated by parcellation of the white surface using Destrieux (a2009s) parcellation
1271	aparc-a2009s_rh_thickness_G-occipital-sup		cortical thickness	Mean thickness of G-occipital-sup in the right hemisphere generated by parcellation of the white surface using Destrieux (a2009s) parcellation
1272	aparc-a2009s_rh_thickness_G-oc-temp-lat-fusifor		cortical thickness	Mean thickness of G-oc-temp-lat-fusifor in the right hemisphere generated by parcellation of the white surface using Destrieux (a2009s) parcellation
1273	aparc-a2009s_rh_thickness_G-oc-temp-med-Lingual		cortical thickness	Mean thickness of G-oc-temp-med-Lingual in the right hemisphere generated by parcellation of the white surface using Destrieux (a2009s) parcellation
1274	aparc-a2009s_rh_thickness_G-oc-temp-med-Parahip		cortical thickness	Mean thickness of G-oc-temp-med-Parahip in the right hemisphere generated by parcellation of the white surface using Destrieux (a2009s) parcellation
1275	aparc-a2009s_rh_thickness_G-orbital		cortical thickness	Mean thickness of G-orbital in the right hemisphere generated by parcellation of the white surface using Destrieux (a2009s) parcellation
1276	aparc-a2009s_rh_thickness_G-pariet-inf-Angular		cortical thickness	Mean thickness of G-pariet-inf-Angular in the right hemisphere generated by parcellation of the white surface using Destrieux (a2009s) parcellation
1277	aparc-a2009s_rh_thickness_G-pariet-inf-Supramar		cortical thickness	Mean thickness of G-pariet-inf-Supramar in the right hemisphere generated by parcellation of the white surface using Destrieux (a2009s) parcellation
1278	aparc-a2009s_rh_thickness_G-parietal-sup		cortical thickness	Mean thickness of G-parietal-sup in the right hemisphere generated by parcellation of the white surface using Destrieux (a2009s) parcellation
1279	aparc-a2009s_rh_thickness_G-postcentral		cortical thickness	Mean thickness of G-postcentral in the right hemisphere generated by parcellation of the white surface using Destrieux (a2009s) parcellation
1280	aparc-a2009s_rh_thickness_G-precentral		cortical thickness	Mean thickness of G-precentral in the right hemisphere generated by parcellation of the white surface using Destrieux (a2009s) parcellation
1281	aparc-a2009s_rh_thickness_G-precuneus		cortical thickness	Mean thickness of G-precuneus in the right hemisphere generated by parcellation of the white surface using Destrieux (a2009s) parcellation
1282	aparc-a2009s_rh_thickness_G-rectus		cortical thickness	Mean thickness of G-rectus in the right hemisphere generated by parcellation of the white surface using Destrieux (a2009s) parcellation
1283	aparc-a2009s_rh_thickness_G-subcallosal		cortical thickness	Mean thickness of G-subcallosal in the right hemisphere generated by parcellation of the white surface using Destrieux (a2009s) parcellation
1284	aparc-a2009s_rh_thickness_G-temp-sup-G-T-transv		cortical thickness	Mean thickness of G-temp-sup-G-T-transv in the right hemisphere generated by parcellation of the white surface using Destrieux (a2009s) parcellation
1285	aparc-a2009s_rh_thickness_G-temp-sup-Lateral		cortical thickness	Mean thickness of G-temp-sup-Lateral in the right hemisphere generated by parcellation of the white surface using Destrieux (a2009s) parcellation
1286	aparc-a2009s_rh_thickness_G-temp-sup-Plan-polar		cortical thickness	Mean thickness of G-temp-sup-Plan-polar in the right hemisphere generated by parcellation of the white surface using Destrieux (a2009s) parcellation
1287	aparc-a2009s_rh_thickness_G-temp-sup-Plan-tempo		cortical thickness	Mean thickness of G-temp-sup-Plan-tempo in the right hemisphere generated by parcellation of the white surface using Destrieux (a2009s) parcellation
1288	aparc-a2009s_rh_thickness_G-temporal-inf		cortical thickness	Mean thickness of G-temporal-inf in the right hemisphere generated by parcellation of the white surface using Destrieux (a2009s) parcellation
1289	aparc-a2009s_rh_thickness_G-temporal-middle		cortical thickness	Mean thickness of G-temporal-middle in the right hemisphere generated by parcellation of the white surface using Destrieux (a2009s) parcellation
1290	aparc-a2009s_rh_thickness_Lat-Fis-ant-Horizont		cortical thickness	Mean thickness of Lat-Fis-ant-Horizont in the right hemisphere generated by parcellation of the white surface using Destrieux (a2009s) parcellation
1291	aparc-a2009s_rh_thickness_Lat-Fis-ant-Vertical		cortical thickness	Mean thickness of Lat-Fis-ant-Vertical in the right hemisphere generated by parcellation of the white surface using Destrieux (a2009s) parcellation
1292	aparc-a2009s_rh_thickness_Lat-Fis-post		cortical thickness	Mean thickness of Lat-Fis-post in the right hemisphere generated by parcellation of the white surface using Destrieux (a2009s) parcellation
1293	aparc-a2009s_rh_thickness_Pole-occipital		cortical thickness	Mean thickness of Pole-occipital in the right hemisphere generated by parcellation of the white surface using Destrieux (a2009s) parcellation
1294	aparc-a2009s_rh_thickness_Pole-temporal		cortical thickness	Mean thickness of Pole-temporal in the right hemisphere generated by parcellation of the white surface using Destrieux (a2009s) parcellation
1295	aparc-a2009s_rh_thickness_S-calcarine		cortical thickness	Mean thickness of S-calcarine in the right hemisphere generated by parcellation of the white surface using Destrieux (a2009s) parcellation
1296	aparc-a2009s_rh_thickness_S-central		cortical thickness	Mean thickness of S-central in the right hemisphere generated by parcellation of the white surface using Destrieux (a2009s) parcellation
1297	aparc-a2009s_rh_thickness_S-cingul-Marginalis		cortical thickness	Mean thickness of S-cingul-Marginalis in the right hemisphere generated by parcellation of the white surface using Destrieux (a2009s) parcellation
1298	aparc-a2009s_rh_thickness_S-circular-insula-ant		cortical thickness	Mean thickness of S-circular-insula-ant in the right hemisphere generated by parcellation of the white surface using Destrieux (a2009s) parcellation
1299	aparc-a2009s_rh_thickness_S-circular-insula-inf		cortical thickness	Mean thickness of S-circular-insula-inf in the right hemisphere generated by parcellation of the white surface using Destrieux (a2009s) parcellation
1300	aparc-a2009s_rh_thickness_S-circular-insula-sup		cortical thickness	Mean thickness of S-circular-insula-sup in the right hemisphere generated by parcellation of the white surface using Destrieux (a2009s) parcellation
1301	aparc-a2009s_rh_thickness_S-collat-transv-ant		cortical thickness	Mean thickness of S-collat-transv-ant in the right hemisphere generated by parcellation of the white surface using Destrieux (a2009s) parcellation
1302	aparc-a2009s_rh_thickness_S-collat-transv-post		cortical thickness	Mean thickness of S-collat-transv-post in the right hemisphere generated by parcellation of the white surface using Destrieux (a2009s) parcellation
1303	aparc-a2009s_rh_thickness_S-front-inf		cortical thickness	Mean thickness of S-front-inf in the right hemisphere generated by parcellation of the white surface using Destrieux (a2009s) parcellation
1304	aparc-a2009s_rh_thickness_S-front-middle		cortical thickness	Mean thickness of S-front-middle in the right hemisphere generated by parcellation of the white surface using Destrieux (a2009s) parcellation
1305	aparc-a2009s_rh_thickness_S-front-sup		cortical thickness	Mean thickness of S-front-sup in the right hemisphere generated by parcellation of the white surface using Destrieux (a2009s) parcellation
1306	aparc-a2009s_rh_thickness_S-interm-prim-Jensen		cortical thickness	Mean thickness of S-interm-prim-Jensen in the right hemisphere generated by parcellation of the white surface using Destrieux (a2009s) parcellation
1307	aparc-a2009s_rh_thickness_S-intrapariet+P-trans		cortical thickness	Mean thickness of S-intrapariet+P-trans in the right hemisphere generated by parcellation of the white surface using Destrieux (a2009s) parcellation
1308	aparc-a2009s_rh_thickness_S-oc-middle+Lunatus		cortical thickness	Mean thickness of S-oc-middle+Lunatus in the right hemisphere generated by parcellation of the white surface using Destrieux (a2009s) parcellation
1309	aparc-a2009s_rh_thickness_S-oc-sup+transversal		cortical thickness	Mean thickness of S-oc-sup+transversal in the right hemisphere generated by parcellation of the white surface using Destrieux (a2009s) parcellation
1310	aparc-a2009s_rh_thickness_S-occipital-ant		cortical thickness	Mean thickness of S-occipital-ant in the right hemisphere generated by parcellation of the white surface using Destrieux (a2009s) parcellation
1311	aparc-a2009s_rh_thickness_S-oc-temp-lat		cortical thickness	Mean thickness of S-oc-temp-lat in the right hemisphere generated by parcellation of the white surface using Destrieux (a2009s) parcellation
1312	aparc-a2009s_rh_thickness_S-oc-temp-med+Lingual		cortical thickness	Mean thickness of S-oc-temp-med+Lingual in the right hemisphere generated by parcellation of the white surface using Destrieux (a2009s) parcellation
1313	aparc-a2009s_rh_thickness_S-orbital-lateral		cortical thickness	Mean thickness of S-orbital-lateral in the right hemisphere generated by parcellation of the white surface using Destrieux (a2009s) parcellation
1314	aparc-a2009s_rh_thickness_S-orbital-med-olfact		cortical thickness	Mean thickness of S-orbital-med-olfact in the right hemisphere generated by parcellation of the white surface using Destrieux (a2009s) parcellation
1315	aparc-a2009s_rh_thickness_S-orbital-H-Shaped		cortical thickness	Mean thickness of S-orbital-H-Shaped in the right hemisphere generated by parcellation of the white surface using Destrieux (a2009s) parcellation
1316	aparc-a2009s_rh_thickness_S-parieto-occipital		cortical thickness	Mean thickness of S-parieto-occipital in the right hemisphere generated by parcellation of the white surface using Destrieux (a2009s) parcellation
1317	aparc-a2009s_rh_thickness_S-pericallosal		cortical thickness	Mean thickness of S-pericallosal in the right hemisphere generated by parcellation of the white surface using Destrieux (a2009s) parcellation
1318	aparc-a2009s_rh_thickness_S-postcentral		cortical thickness	Mean thickness of S-postcentral in the right hemisphere generated by parcellation of the white surface using Destrieux (a2009s) parcellation
1319	aparc-a2009s_rh_thickness_S-precentral-inf-part		cortical thickness	Mean thickness of S-precentral-inf-part in the right hemisphere generated by parcellation of the white surface using Destrieux (a2009s) parcellation
1320	aparc-a2009s_rh_thickness_S-precentral-sup-part		cortical thickness	Mean thickness of S-precentral-sup-part in the right hemisphere generated by parcellation of the white surface using Destrieux (a2009s) parcellation
1321	aparc-a2009s_rh_thickness_S-suborbital		cortical thickness	Mean thickness of S-suborbital in the right hemisphere generated by parcellation of the white surface using Destrieux (a2009s) parcellation
1322	aparc-a2009s_rh_thickness_S-subparietal		cortical thickness	Mean thickness of S-subparietal in the right hemisphere generated by parcellation of the white surface using Destrieux (a2009s) parcellation
1323	aparc-a2009s_rh_thickness_S-temporal-inf		cortical thickness	Mean thickness of S-temporal-inf in the right hemisphere generated by parcellation of the white surface using Destrieux (a2009s) parcellation
1324	aparc-a2009s_rh_thickness_S-temporal-sup		cortical thickness	Mean thickness of S-temporal-sup in the right hemisphere generated by parcellation of the white surface using Destrieux (a2009s) parcellation
1325	aparc-a2009s_rh_thickness_S-temporal-transverse		cortical thickness	Mean thickness of S-temporal-transverse in the right hemisphere generated by parcellation of the white surface using Destrieux (a2009s) parcellation
1326	aseg_global_intensity_3rd-Ventricle		regional and tissue intensity	Mean intensity of 3rd-Ventricle in the whole brain generated by subcortical volumetric segmentation (aseg)
1327	aseg_global_intensity_4th-Ventricle		regional and tissue intensity	Mean intensity of 4th-Ventricle in the whole brain generated by subcortical volumetric segmentation (aseg)
1328	aseg_global_intensity_5th-Ventricle		regional and tissue intensity	Mean intensity of 5th-Ventricle in the whole brain generated by subcortical volumetric segmentation (aseg)
1329	aseg_global_intensity_Brain-Stem		regional and tissue intensity	Mean intensity of Brain-Stem in the whole brain generated by subcortical volumetric segmentation (aseg)
1330	aseg_global_intensity_CSF		regional and tissue intensity	Mean intensity of CSF in the whole brain generated by subcortical volumetric segmentation (aseg)
1331	aseg_global_intensity_WM-hypointensities		regional and tissue intensity	Mean intensity of WM-hypointensities in the whole brain generated by subcortical volumetric segmentation (aseg)
1332	aseg_global_intensity_non-WM-hypointensities		regional and tissue intensity	Mean intensity of non-WM-hypointensities in the whole brain generated by subcortical volumetric segmentation (aseg)
1333	aseg_global_intensity_Optic-Chiasm		regional and tissue intensity	Mean intensity of Optic-Chiasm in the whole brain generated by subcortical volumetric segmentation (aseg)
1334	aseg_global_intensity_CC-Posterior		regional and tissue intensity	Mean intensity of CC-Posterior in the whole brain generated by subcortical volumetric segmentation (aseg)
1335	aseg_global_intensity_CC-Mid-Posterior		regional and tissue intensity	Mean intensity of CC-Mid-Posterior in the whole brain generated by subcortical volumetric segmentation (aseg)
1336	aseg_global_intensity_CC-Central		regional and tissue intensity	Mean intensity of CC-Central in the whole brain generated by subcortical volumetric segmentation (aseg)
1337	aseg_global_intensity_CC-Mid-Anterior		regional and tissue intensity	Mean intensity of CC-Mid-Anterior in the whole brain generated by subcortical volumetric segmentation (aseg)
1338	aseg_global_intensity_CC-Anterior		regional and tissue intensity	Mean intensity of CC-Anterior in the whole brain generated by subcortical volumetric segmentation (aseg)
1339	aseg_lh_intensity_Lateral-Ventricle		regional and tissue intensity	Mean intensity of Lateral-Ventricle in the left hemisphere generated by subcortical volumetric segmentation (aseg)
1340	aseg_lh_intensity_Inf-Lat-Vent		regional and tissue intensity	Mean intensity of Inf-Lat-Vent in the left hemisphere generated by subcortical volumetric segmentation (aseg)
1341	aseg_lh_intensity_Cerebellum-White-Matter		regional and tissue intensity	Mean intensity of Cerebellum-White-Matter in the left hemisphere generated by subcortical volumetric segmentation (aseg)
1342	aseg_lh_intensity_Cerebellum-Cortex		regional and tissue intensity	Mean intensity of Cerebellum-Cortex in the left hemisphere generated by subcortical volumetric segmentation (aseg)
1343	aseg_lh_intensity_Thalamus-Proper		regional and tissue intensity	Mean intensity of Thalamus-Proper in the left hemisphere generated by subcortical volumetric segmentation (aseg)
1344	aseg_lh_intensity_Caudate		regional and tissue intensity	Mean intensity of Caudate in the left hemisphere generated by subcortical volumetric segmentation (aseg)
1345	aseg_lh_intensity_Putamen		regional and tissue intensity	Mean intensity of Putamen in the left hemisphere generated by subcortical volumetric segmentation (aseg)
1346	aseg_lh_intensity_Pallidum		regional and tissue intensity	Mean intensity of Pallidum in the left hemisphere generated by subcortical volumetric segmentation (aseg)
1347	aseg_lh_intensity_Hippocampus		regional and tissue intensity	Mean intensity of Hippocampus in the left hemisphere generated by subcortical volumetric segmentation (aseg)
1348	aseg_lh_intensity_Amygdala		regional and tissue intensity	Mean intensity of Amygdala in the left hemisphere generated by subcortical volumetric segmentation (aseg)
1349	aseg_lh_intensity_Accumbens-area		regional and tissue intensity	Mean intensity of Accumbens-area in the left hemisphere generated by subcortical volumetric segmentation (aseg)
1350	aseg_lh_intensity_VentralDC		regional and tissue intensity	Mean intensity of VentralDC in the left hemisphere generated by subcortical volumetric segmentation (aseg)
1351	aseg_lh_intensity_vessel		regional and tissue intensity	Mean intensity of vessel in the left hemisphere generated by subcortical volumetric segmentation (aseg)
1352	aseg_lh_intensity_choroid-plexus		regional and tissue intensity	Mean intensity of choroid-plexus in the left hemisphere generated by subcortical volumetric segmentation (aseg)
1353	aseg_rh_intensity_Lateral-Ventricle		regional and tissue intensity	Mean intensity of Lateral-Ventricle in the right hemisphere generated by subcortical volumetric segmentation (aseg)
1354	aseg_rh_intensity_Inf-Lat-Vent		regional and tissue intensity	Mean intensity of Inf-Lat-Vent in the right hemisphere generated by subcortical volumetric segmentation (aseg)
1355	aseg_rh_intensity_Cerebellum-White-Matter		regional and tissue intensity	Mean intensity of Cerebellum-White-Matter in the right hemisphere generated by subcortical volumetric segmentation (aseg)
1356	aseg_rh_intensity_Cerebellum-Cortex		regional and tissue intensity	Mean intensity of Cerebellum-Cortex in the right hemisphere generated by subcortical volumetric segmentation (aseg)
1357	aseg_rh_intensity_Thalamus-Proper		regional and tissue intensity	Mean intensity of Thalamus-Proper in the right hemisphere generated by subcortical volumetric segmentation (aseg)
1358	aseg_rh_intensity_Caudate		regional and tissue intensity	Mean intensity of Caudate in the right hemisphere generated by subcortical volumetric segmentation (aseg)
1359	aseg_rh_intensity_Putamen		regional and tissue intensity	Mean intensity of Putamen in the right hemisphere generated by subcortical volumetric segmentation (aseg)
1360	aseg_rh_intensity_Pallidum		regional and tissue intensity	Mean intensity of Pallidum in the right hemisphere generated by subcortical volumetric segmentation (aseg)
1361	aseg_rh_intensity_Hippocampus		regional and tissue intensity	Mean intensity of Hippocampus in the right hemisphere generated by subcortical volumetric segmentation (aseg)
1362	aseg_rh_intensity_Amygdala		regional and tissue intensity	Mean intensity of Amygdala in the right hemisphere generated by subcortical volumetric segmentation (aseg)
1363	aseg_rh_intensity_Accumbens-area		regional and tissue intensity	Mean intensity of Accumbens-area in the right hemisphere generated by subcortical volumetric segmentation (aseg)
1364	aseg_rh_intensity_VentralDC		regional and tissue intensity	Mean intensity of VentralDC in the right hemisphere generated by subcortical volumetric segmentation (aseg)
1365	aseg_rh_intensity_vessel		regional and tissue intensity	Mean intensity of vessel in the right hemisphere generated by subcortical volumetric segmentation (aseg)
1366	aseg_rh_intensity_choroid-plexus		regional and tissue intensity	Mean intensity of choroid-plexus in the right hemisphere generated by subcortical volumetric segmentation (aseg)
1367	wg_lh_intensity-contrast_unknown		cortical grey-white contrast	Grey-white contrast in unknown in the left hemisphere calculated as a percentage of the mean gray-white matter intensity from Desikan-Killiany parcellation
1368	wg_lh_intensity-contrast_bankssts		cortical grey-white contrast	Grey-white contrast in bankssts in the left hemisphere calculated as a percentage of the mean gray-white matter intensity from Desikan-Killiany parcellation
1369	wg_lh_intensity-contrast_caudalanteriorcingulate		cortical grey-white contrast	Grey-white contrast in caudalanteriorcingulate in the left hemisphere calculated as a percentage of the mean gray-white matter intensity from Desikan-Killiany parcellation
1370	wg_lh_intensity-contrast_caudalmiddlefrontal		cortical grey-white contrast	Grey-white contrast in caudalmiddlefrontal in the left hemisphere calculated as a percentage of the mean gray-white matter intensity from Desikan-Killiany parcellation
1371	wg_lh_intensity-contrast_cuneus		cortical grey-white contrast	Grey-white contrast in cuneus in the left hemisphere calculated as a percentage of the mean gray-white matter intensity from Desikan-Killiany parcellation
1372	wg_lh_intensity-contrast_entorhinal		cortical grey-white contrast	Grey-white contrast in entorhinal in the left hemisphere calculated as a percentage of the mean gray-white matter intensity from Desikan-Killiany parcellation
1373	wg_lh_intensity-contrast_fusiform		cortical grey-white contrast	Grey-white contrast in fusiform in the left hemisphere calculated as a percentage of the mean gray-white matter intensity from Desikan-Killiany parcellation
1374	wg_lh_intensity-contrast_inferiorparietal		cortical grey-white contrast	Grey-white contrast in inferiorparietal in the left hemisphere calculated as a percentage of the mean gray-white matter intensity from Desikan-Killiany parcellation
1375	wg_lh_intensity-contrast_inferiortemporal		cortical grey-white contrast	Grey-white contrast in inferiortemporal in the left hemisphere calculated as a percentage of the mean gray-white matter intensity from Desikan-Killiany parcellation
1376	wg_lh_intensity-contrast_isthmuscingulate		cortical grey-white contrast	Grey-white contrast in isthmuscingulate in the left hemisphere calculated as a percentage of the mean gray-white matter intensity from Desikan-Killiany parcellation
1377	wg_lh_intensity-contrast_lateraloccipital		cortical grey-white contrast	Grey-white contrast in lateraloccipital in the left hemisphere calculated as a percentage of the mean gray-white matter intensity from Desikan-Killiany parcellation
1378	wg_lh_intensity-contrast_lateralorbitofrontal		cortical grey-white contrast	Grey-white contrast in lateralorbitofrontal in the left hemisphere calculated as a percentage of the mean gray-white matter intensity from Desikan-Killiany parcellation
1379	wg_lh_intensity-contrast_lingual		cortical grey-white contrast	Grey-white contrast in lingual in the left hemisphere calculated as a percentage of the mean gray-white matter intensity from Desikan-Killiany parcellation
1380	wg_lh_intensity-contrast_medialorbitofrontal		cortical grey-white contrast	Grey-white contrast in medialorbitofrontal in the left hemisphere calculated as a percentage of the mean gray-white matter intensity from Desikan-Killiany parcellation
1381	wg_lh_intensity-contrast_middletemporal		cortical grey-white contrast	Grey-white contrast in middletemporal in the left hemisphere calculated as a percentage of the mean gray-white matter intensity from Desikan-Killiany parcellation
1382	wg_lh_intensity-contrast_parahippocampal		cortical grey-white contrast	Grey-white contrast in parahippocampal in the left hemisphere calculated as a percentage of the mean gray-white matter intensity from Desikan-Killiany parcellation
1383	wg_lh_intensity-contrast_paracentral		cortical grey-white contrast	Grey-white contrast in paracentral in the left hemisphere calculated as a percentage of the mean gray-white matter intensity from Desikan-Killiany parcellation
1384	wg_lh_intensity-contrast_parsopercularis		cortical grey-white contrast	Grey-white contrast in parsopercularis in the left hemisphere calculated as a percentage of the mean gray-white matter intensity from Desikan-Killiany parcellation
1385	wg_lh_intensity-contrast_parsorbitalis		cortical grey-white contrast	Grey-white contrast in parsorbitalis in the left hemisphere calculated as a percentage of the mean gray-white matter intensity from Desikan-Killiany parcellation
1386	wg_lh_intensity-contrast_parstriangularis		cortical grey-white contrast	Grey-white contrast in parstriangularis in the left hemisphere calculated as a percentage of the mean gray-white matter intensity from Desikan-Killiany parcellation
1387	wg_lh_intensity-contrast_pericalcarine		cortical grey-white contrast	Grey-white contrast in pericalcarine in the left hemisphere calculated as a percentage of the mean gray-white matter intensity from Desikan-Killiany parcellation
1388	wg_lh_intensity-contrast_postcentral		cortical grey-white contrast	Grey-white contrast in postcentral in the left hemisphere calculated as a percentage of the mean gray-white matter intensity from Desikan-Killiany parcellation
1389	wg_lh_intensity-contrast_posteriorcingulate		cortical grey-white contrast	Grey-white contrast in posteriorcingulate in the left hemisphere calculated as a percentage of the mean gray-white matter intensity from Desikan-Killiany parcellation
1390	wg_lh_intensity-contrast_precentral		cortical grey-white contrast	Grey-white contrast in precentral in the left hemisphere calculated as a percentage of the mean gray-white matter intensity from Desikan-Killiany parcellation
1391	wg_lh_intensity-contrast_precuneus		cortical grey-white contrast	Grey-white contrast in precuneus in the left hemisphere calculated as a percentage of the mean gray-white matter intensity from Desikan-Killiany parcellation
1392	wg_lh_intensity-contrast_rostralanteriorcingulate		cortical grey-white contrast	Grey-white contrast in rostralanteriorcingulate in the left hemisphere calculated as a percentage of the mean gray-white matter intensity from Desikan-Killiany parcellation
1393	wg_lh_intensity-contrast_rostralmiddlefrontal		cortical grey-white contrast	Grey-white contrast in rostralmiddlefrontal in the left hemisphere calculated as a percentage of the mean gray-white matter intensity from Desikan-Killiany parcellation
1394	wg_lh_intensity-contrast_superiorfrontal		cortical grey-white contrast	Grey-white contrast in superiorfrontal in the left hemisphere calculated as a percentage of the mean gray-white matter intensity from Desikan-Killiany parcellation
1395	wg_lh_intensity-contrast_superiorparietal		cortical grey-white contrast	Grey-white contrast in superiorparietal in the left hemisphere calculated as a percentage of the mean gray-white matter intensity from Desikan-Killiany parcellation
1396	wg_lh_intensity-contrast_superiortemporal		cortical grey-white contrast	Grey-white contrast in superiortemporal in the left hemisphere calculated as a percentage of the mean gray-white matter intensity from Desikan-Killiany parcellation
1397	wg_lh_intensity-contrast_supramarginal		cortical grey-white contrast	Grey-white contrast in supramarginal in the left hemisphere calculated as a percentage of the mean gray-white matter intensity from Desikan-Killiany parcellation
1398	wg_lh_intensity-contrast_frontalpole		cortical grey-white contrast	Grey-white contrast in frontalpole in the left hemisphere calculated as a percentage of the mean gray-white matter intensity from Desikan-Killiany parcellation
1399	wg_lh_intensity-contrast_temporalpole		cortical grey-white contrast	Grey-white contrast in temporalpole in the left hemisphere calculated as a percentage of the mean gray-white matter intensity from Desikan-Killiany parcellation
1400	wg_lh_intensity-contrast_transversetemporal		cortical grey-white contrast	Grey-white contrast in transversetemporal in the left hemisphere calculated as a percentage of the mean gray-white matter intensity from Desikan-Killiany parcellation
1401	wg_lh_intensity-contrast_insula		cortical grey-white contrast	Grey-white contrast in insula in the left hemisphere calculated as a percentage of the mean gray-white matter intensity from Desikan-Killiany parcellation
1402	wg_rh_intensity-contrast_unknown		cortical grey-white contrast	Grey-white contrast in unknown in the right hemisphere calculated as a percentage of the mean gray-white matter intensity from Desikan-Killiany parcellation
1403	wg_rh_intensity-contrast_bankssts		cortical grey-white contrast	Grey-white contrast in bankssts in the right hemisphere calculated as a percentage of the mean gray-white matter intensity from Desikan-Killiany parcellation
1404	wg_rh_intensity-contrast_caudalanteriorcingulate		cortical grey-white contrast	Grey-white contrast in caudalanteriorcingulate in the right hemisphere calculated as a percentage of the mean gray-white matter intensity from Desikan-Killiany parcellation
1405	wg_rh_intensity-contrast_caudalmiddlefrontal		cortical grey-white contrast	Grey-white contrast in caudalmiddlefrontal in the right hemisphere calculated as a percentage of the mean gray-white matter intensity from Desikan-Killiany parcellation
1406	wg_rh_intensity-contrast_cuneus		cortical grey-white contrast	Grey-white contrast in cuneus in the right hemisphere calculated as a percentage of the mean gray-white matter intensity from Desikan-Killiany parcellation
1407	wg_rh_intensity-contrast_entorhinal		cortical grey-white contrast	Grey-white contrast in entorhinal in the right hemisphere calculated as a percentage of the mean gray-white matter intensity from Desikan-Killiany parcellation
1408	wg_rh_intensity-contrast_fusiform		cortical grey-white contrast	Grey-white contrast in fusiform in the right hemisphere calculated as a percentage of the mean gray-white matter intensity from Desikan-Killiany parcellation
1409	wg_rh_intensity-contrast_inferiorparietal		cortical grey-white contrast	Grey-white contrast in inferiorparietal in the right hemisphere calculated as a percentage of the mean gray-white matter intensity from Desikan-Killiany parcellation
1410	wg_rh_intensity-contrast_inferiortemporal		cortical grey-white contrast	Grey-white contrast in inferiortemporal in the right hemisphere calculated as a percentage of the mean gray-white matter intensity from Desikan-Killiany parcellation
1411	wg_rh_intensity-contrast_isthmuscingulate		cortical grey-white contrast	Grey-white contrast in isthmuscingulate in the right hemisphere calculated as a percentage of the mean gray-white matter intensity from Desikan-Killiany parcellation
1412	wg_rh_intensity-contrast_lateraloccipital		cortical grey-white contrast	Grey-white contrast in lateraloccipital in the right hemisphere calculated as a percentage of the mean gray-white matter intensity from Desikan-Killiany parcellation
1413	wg_rh_intensity-contrast_lateralorbitofrontal		cortical grey-white contrast	Grey-white contrast in lateralorbitofrontal in the right hemisphere calculated as a percentage of the mean gray-white matter intensity from Desikan-Killiany parcellation
1414	wg_rh_intensity-contrast_lingual		cortical grey-white contrast	Grey-white contrast in lingual in the right hemisphere calculated as a percentage of the mean gray-white matter intensity from Desikan-Killiany parcellation
1415	wg_rh_intensity-contrast_medialorbitofrontal		cortical grey-white contrast	Grey-white contrast in medialorbitofrontal in the right hemisphere calculated as a percentage of the mean gray-white matter intensity from Desikan-Killiany parcellation
1416	wg_rh_intensity-contrast_middletemporal		cortical grey-white contrast	Grey-white contrast in middletemporal in the right hemisphere calculated as a percentage of the mean gray-white matter intensity from Desikan-Killiany parcellation
1417	wg_rh_intensity-contrast_parahippocampal		cortical grey-white contrast	Grey-white contrast in parahippocampal in the right hemisphere calculated as a percentage of the mean gray-white matter intensity from Desikan-Killiany parcellation
1418	wg_rh_intensity-contrast_paracentral		cortical grey-white contrast	Grey-white contrast in paracentral in the right hemisphere calculated as a percentage of the mean gray-white matter intensity from Desikan-Killiany parcellation
1419	wg_rh_intensity-contrast_parsopercularis		cortical grey-white contrast	Grey-white contrast in parsopercularis in the right hemisphere calculated as a percentage of the mean gray-white matter intensity from Desikan-Killiany parcellation
1420	wg_rh_intensity-contrast_parsorbitalis		cortical grey-white contrast	Grey-white contrast in parsorbitalis in the right hemisphere calculated as a percentage of the mean gray-white matter intensity from Desikan-Killiany parcellation
1421	wg_rh_intensity-contrast_parstriangularis		cortical grey-white contrast	Grey-white contrast in parstriangularis in the right hemisphere calculated as a percentage of the mean gray-white matter intensity from Desikan-Killiany parcellation
1422	wg_rh_intensity-contrast_pericalcarine		cortical grey-white contrast	Grey-white contrast in pericalcarine in the right hemisphere calculated as a percentage of the mean gray-white matter intensity from Desikan-Killiany parcellation
1423	wg_rh_intensity-contrast_postcentral		cortical grey-white contrast	Grey-white contrast in postcentral in the right hemisphere calculated as a percentage of the mean gray-white matter intensity from Desikan-Killiany parcellation
1424	wg_rh_intensity-contrast_posteriorcingulate		cortical grey-white contrast	Grey-white contrast in posteriorcingulate in the right hemisphere calculated as a percentage of the mean gray-white matter intensity from Desikan-Killiany parcellation
1425	wg_rh_intensity-contrast_precentral		cortical grey-white contrast	Grey-white contrast in precentral in the right hemisphere calculated as a percentage of the mean gray-white matter intensity from Desikan-Killiany parcellation
1426	wg_rh_intensity-contrast_precuneus		cortical grey-white contrast	Grey-white contrast in precuneus in the right hemisphere calculated as a percentage of the mean gray-white matter intensity from Desikan-Killiany parcellation
1427	wg_rh_intensity-contrast_rostralanteriorcingulate		cortical grey-white contrast	Grey-white contrast in rostralanteriorcingulate in the right hemisphere calculated as a percentage of the mean gray-white matter intensity from Desikan-Killiany parcellation
1428	wg_rh_intensity-contrast_rostralmiddlefrontal		cortical grey-white contrast	Grey-white contrast in rostralmiddlefrontal in the right hemisphere calculated as a percentage of the mean gray-white matter intensity from Desikan-Killiany parcellation
1429	wg_rh_intensity-contrast_superiorfrontal		cortical grey-white contrast	Grey-white contrast in superiorfrontal in the right hemisphere calculated as a percentage of the mean gray-white matter intensity from Desikan-Killiany parcellation
1430	wg_rh_intensity-contrast_superiorparietal		cortical grey-white contrast	Grey-white contrast in superiorparietal in the right hemisphere calculated as a percentage of the mean gray-white matter intensity from Desikan-Killiany parcellation
1431	wg_rh_intensity-contrast_superiortemporal		cortical grey-white contrast	Grey-white contrast in superiortemporal in the right hemisphere calculated as a percentage of the mean gray-white matter intensity from Desikan-Killiany parcellation
1432	wg_rh_intensity-contrast_supramarginal		cortical grey-white contrast	Grey-white contrast in supramarginal in the right hemisphere calculated as a percentage of the mean gray-white matter intensity from Desikan-Killiany parcellation
1433	wg_rh_intensity-contrast_frontalpole		cortical grey-white contrast	Grey-white contrast in frontalpole in the right hemisphere calculated as a percentage of the mean gray-white matter intensity from Desikan-Killiany parcellation
1434	wg_rh_intensity-contrast_temporalpole		cortical grey-white contrast	Grey-white contrast in temporalpole in the right hemisphere calculated as a percentage of the mean gray-white matter intensity from Desikan-Killiany parcellation
1435	wg_rh_intensity-contrast_transversetemporal		cortical grey-white contrast	Grey-white contrast in transversetemporal in the right hemisphere calculated as a percentage of the mean gray-white matter intensity from Desikan-Killiany parcellation
1436	wg_rh_intensity-contrast_insula		cortical grey-white contrast	Grey-white contrast in insula in the right hemisphere calculated as a percentage of the mean gray-white matter intensity from Desikan-Killiany parcellation
1437	IDP_T2_FLAIR_BIANCA_WMH_volume		white matter hyperintensity volume	Total volume of white matter hyperintensities (from T1 and T2_FLAIR images)
1438	IDP_SWI_T2star_left_thalamus		regional T2*	Median T2star in left thalamus (from SWI data)
1439	IDP_SWI_T2star_right_thalamus		regional T2*	Median T2star in right thalamus (from SWI data)
1440	IDP_SWI_T2star_left_caudate		regional T2*	Median T2star in left caudate (from SWI data)
1441	IDP_SWI_T2star_right_caudate		regional T2*	Median T2star in right caudate (from SWI data)
1442	IDP_SWI_T2star_left_putamen		regional T2*	Median T2star in left putamen (from SWI data)
1443	IDP_SWI_T2star_right_putamen		regional T2*	Median T2star in right putamen (from SWI data)
1444	IDP_SWI_T2star_left_pallidum		regional T2*	Median T2star in left pallidum (from SWI data)
1445	IDP_SWI_T2star_right_pallidum		regional T2*	Median T2star in right pallidum (from SWI data)
1446	IDP_SWI_T2star_left_hippocampus		regional T2*	Median T2star in left hippocampus (from SWI data)
1447	IDP_SWI_T2star_right_hippocampus		regional T2*	Median T2star in right hippocampus (from SWI data)
1448	IDP_SWI_T2star_left_amygdala		regional T2*	Median T2star in left amygdala (from SWI data)
1449	IDP_SWI_T2star_right_amygdala		regional T2*	Median T2star in right amygdala (from SWI data)
1450	IDP_SWI_T2star_left_accumbens		regional T2*	Median T2star in left accumbens (from SWI data)
1451	IDP_SWI_T2star_right_accumbens		regional T2*	Median T2star in right accumbens (from SWI data)
1452	IDP_dMRI_TBSS_FA_Middle_cerebellar_peduncle		WM tract FA	Mean FA (fractional anisotropy) in middle cerebellar peduncle on FA skeleton (from dMRI data)
1453	IDP_dMRI_TBSS_FA_Pontine_crossing_tract		WM tract FA	Mean FA (fractional anisotropy) in pontine crossing tract on FA skeleton (from dMRI data)
1454	IDP_dMRI_TBSS_FA_Genu_of_corpus_callosum		WM tract FA	Mean FA (fractional anisotropy) in genu of corpus callosum on FA skeleton (from dMRI data)
1455	IDP_dMRI_TBSS_FA_Body_of_corpus_callosum		WM tract FA	Mean FA (fractional anisotropy) in body of corpus callosum on FA skeleton (from dMRI data)
1456	IDP_dMRI_TBSS_FA_Splenium_of_corpus_callosum		WM tract FA	Mean FA (fractional anisotropy) in splenium of corpus callosum on FA skeleton (from dMRI data)
1457	IDP_dMRI_TBSS_FA_Fornix		WM tract FA	Mean FA (fractional anisotropy) in fornix on FA skeleton (from dMRI data)
1458	IDP_dMRI_TBSS_FA_Corticospinal_tract_R		WM tract FA	Mean FA (fractional anisotropy) in corticospinal tract (right) on FA skeleton (from dMRI data)
1459	IDP_dMRI_TBSS_FA_Corticospinal_tract_L		WM tract FA	Mean FA (fractional anisotropy) in corticospinal tract (left) on FA skeleton (from dMRI data)
1460	IDP_dMRI_TBSS_FA_Medial_lemniscus_R		WM tract FA	Mean FA (fractional anisotropy) in medial lemniscus (right) on FA skeleton (from dMRI data)
1461	IDP_dMRI_TBSS_FA_Medial_lemniscus_L		WM tract FA	Mean FA (fractional anisotropy) in medial lemniscus (left) on FA skeleton (from dMRI data)
1462	IDP_dMRI_TBSS_FA_Inferior_cerebellar_peduncle_R		WM tract FA	Mean FA (fractional anisotropy) in inferior cerebellar peduncle (right) on FA skeleton (from dMRI data)
1463	IDP_dMRI_TBSS_FA_Inferior_cerebellar_peduncle_L		WM tract FA	Mean FA (fractional anisotropy) in inferior cerebellar peduncle (left) on FA skeleton (from dMRI data)
1464	IDP_dMRI_TBSS_FA_Superior_cerebellar_peduncle_R		WM tract FA	Mean FA (fractional anisotropy) in superior cerebellar peduncle (right) on FA skeleton (from dMRI data)
1465	IDP_dMRI_TBSS_FA_Superior_cerebellar_peduncle_L		WM tract FA	Mean FA (fractional anisotropy) in superior cerebellar peduncle (left) on FA skeleton (from dMRI data)
1466	IDP_dMRI_TBSS_FA_Cerebral_peduncle_R		WM tract FA	Mean FA (fractional anisotropy) in cerebral peduncle (right) on FA skeleton (from dMRI data)
1467	IDP_dMRI_TBSS_FA_Cerebral_peduncle_L		WM tract FA	Mean FA (fractional anisotropy) in cerebral peduncle (left) on FA skeleton (from dMRI data)
1468	IDP_dMRI_TBSS_FA_Anterior_limb_of_internal_capsule_R		WM tract FA	Mean FA (fractional anisotropy) in anterior limb of internal capsule (right) on FA skeleton (from dMRI data)
1469	IDP_dMRI_TBSS_FA_Anterior_limb_of_internal_capsule_L		WM tract FA	Mean FA (fractional anisotropy) in anterior limb of internal capsule (left) on FA skeleton (from dMRI data)
1470	IDP_dMRI_TBSS_FA_Posterior_limb_of_internal_capsule_R		WM tract FA	Mean FA (fractional anisotropy) in posterior limb of internal capsule (right) on FA skeleton (from dMRI data)
1471	IDP_dMRI_TBSS_FA_Posterior_limb_of_internal_capsule_L		WM tract FA	Mean FA (fractional anisotropy) in posterior limb of internal capsule (left) on FA skeleton (from dMRI data)
1472	IDP_dMRI_TBSS_FA_Retrolenticular_part_of_internal_capsule_R		WM tract FA	Mean FA (fractional anisotropy) in retrolenticular part of internal capsule (right) on FA skeleton (from dMRI data)
1473	IDP_dMRI_TBSS_FA_Retrolenticular_part_of_internal_capsule_L		WM tract FA	Mean FA (fractional anisotropy) in retrolenticular part of internal capsule (left) on FA skeleton (from dMRI data)
1474	IDP_dMRI_TBSS_FA_Anterior_corona_radiata_R		WM tract FA	Mean FA (fractional anisotropy) in anterior corona radiata (right) on FA skeleton (from dMRI data)
1475	IDP_dMRI_TBSS_FA_Anterior_corona_radiata_L		WM tract FA	Mean FA (fractional anisotropy) in anterior corona radiata (left) on FA skeleton (from dMRI data)
1476	IDP_dMRI_TBSS_FA_Superior_corona_radiata_R		WM tract FA	Mean FA (fractional anisotropy) in superior corona radiata (right) on FA skeleton (from dMRI data)
1477	IDP_dMRI_TBSS_FA_Superior_corona_radiata_L		WM tract FA	Mean FA (fractional anisotropy) in superior corona radiata (left) on FA skeleton (from dMRI data)
1478	IDP_dMRI_TBSS_FA_Posterior_corona_radiata_R		WM tract FA	Mean FA (fractional anisotropy) in posterior corona radiata (right) on FA skeleton (from dMRI data)
1479	IDP_dMRI_TBSS_FA_Posterior_corona_radiata_L		WM tract FA	Mean FA (fractional anisotropy) in posterior corona radiata (left) on FA skeleton (from dMRI data)
1480	IDP_dMRI_TBSS_FA_Posterior_thalamic_radiation_R		WM tract FA	Mean FA (fractional anisotropy) in posterior thalamic radiation (right) on FA skeleton (from dMRI data)
1481	IDP_dMRI_TBSS_FA_Posterior_thalamic_radiation_L		WM tract FA	Mean FA (fractional anisotropy) in posterior thalamic radiation (left) on FA skeleton (from dMRI data)
1482	IDP_dMRI_TBSS_FA_Sagittal_stratum_R		WM tract FA	Mean FA (fractional anisotropy) in sagittal stratum (right) on FA skeleton (from dMRI data)
1483	IDP_dMRI_TBSS_FA_Sagittal_stratum_L		WM tract FA	Mean FA (fractional anisotropy) in sagittal stratum (left) on FA skeleton (from dMRI data)
1484	IDP_dMRI_TBSS_FA_External_capsule_R		WM tract FA	Mean FA (fractional anisotropy) in external capsule (right) on FA skeleton (from dMRI data)
1485	IDP_dMRI_TBSS_FA_External_capsule_L		WM tract FA	Mean FA (fractional anisotropy) in external capsule (left) on FA skeleton (from dMRI data)
1486	IDP_dMRI_TBSS_FA_Cingulum_cingulate_gyrus_R		WM tract FA	Mean FA (fractional anisotropy) in cingulum cingulate gyrus (right) on FA skeleton (from dMRI data)
1487	IDP_dMRI_TBSS_FA_Cingulum_cingulate_gyrus_L		WM tract FA	Mean FA (fractional anisotropy) in cingulum cingulate gyrus (left) on FA skeleton (from dMRI data)
1488	IDP_dMRI_TBSS_FA_Cingulum_hippocampus_R		WM tract FA	Mean FA (fractional anisotropy) in cingulum hippocampus (right) on FA skeleton (from dMRI data)
1489	IDP_dMRI_TBSS_FA_Cingulum_hippocampus_L		WM tract FA	Mean FA (fractional anisotropy) in cingulum hippocampus (left) on FA skeleton (from dMRI data)
1490	IDP_dMRI_TBSS_FA_Fornix_cres+Stria_terminalis_R		WM tract FA	Mean FA (fractional anisotropy) in fornix cres+stria terminalis (right) on FA skeleton (from dMRI data)
1491	IDP_dMRI_TBSS_FA_Fornix_cres+Stria_terminalis_L		WM tract FA	Mean FA (fractional anisotropy) in fornix cres+stria terminalis (left) on FA skeleton (from dMRI data)
1492	IDP_dMRI_TBSS_FA_Superior_longitudinal_fasciculus_R		WM tract FA	Mean FA (fractional anisotropy) in superior longitudinal fasciculus (right) on FA skeleton (from dMRI data)
1493	IDP_dMRI_TBSS_FA_Superior_longitudinal_fasciculus_L		WM tract FA	Mean FA (fractional anisotropy) in superior longitudinal fasciculus (left) on FA skeleton (from dMRI data)
1494	IDP_dMRI_TBSS_FA_Superior_fronto-occipital_fasciculus_R		WM tract FA	Mean FA (fractional anisotropy) in superior fronto-occipital fasciculus (right) on FA skeleton (from dMRI data)
1495	IDP_dMRI_TBSS_FA_Superior_fronto-occipital_fasciculus_L		WM tract FA	Mean FA (fractional anisotropy) in superior fronto-occipital fasciculus (left) on FA skeleton (from dMRI data)
1496	IDP_dMRI_TBSS_FA_Uncinate_fasciculus_R		WM tract FA	Mean FA (fractional anisotropy) in uncinate fasciculus (right) on FA skeleton (from dMRI data)
1497	IDP_dMRI_TBSS_FA_Uncinate_fasciculus_L		WM tract FA	Mean FA (fractional anisotropy) in uncinate fasciculus (left) on FA skeleton (from dMRI data)
1498	IDP_dMRI_TBSS_FA_Tapetum_R		WM tract FA	Mean FA (fractional anisotropy) in tapetum (right) on FA skeleton (from dMRI data)
1499	IDP_dMRI_TBSS_FA_Tapetum_L		WM tract FA	Mean FA (fractional anisotropy) in tapetum (left) on FA skeleton (from dMRI data)
1500	IDP_dMRI_ProbtrackX_FA_ar_l		WM tract FA	Weighted-mean FA (fractional anisotropy) in tract left acoustic radiation (from dMRI data)
1501	IDP_dMRI_ProbtrackX_FA_ar_r		WM tract FA	Weighted-mean FA (fractional anisotropy) in tract right acoustic radiation (from dMRI data)
1502	IDP_dMRI_ProbtrackX_FA_atr_l		WM tract FA	Weighted-mean FA (fractional anisotropy) in tract left anterior thalamic radiation (from dMRI data)
1503	IDP_dMRI_ProbtrackX_FA_atr_r		WM tract FA	Weighted-mean FA (fractional anisotropy) in tract right anterior thalamic radiation (from dMRI data)
1504	IDP_dMRI_ProbtrackX_FA_cgc_l		WM tract FA	Weighted-mean FA (fractional anisotropy) in tract left cingulate gyrus part of cingulum (from dMRI data)
1505	IDP_dMRI_ProbtrackX_FA_cgc_r		WM tract FA	Weighted-mean FA (fractional anisotropy) in tract right cingulate gyrus part of cingulum (from dMRI data)
1506	IDP_dMRI_ProbtrackX_FA_cgh_l		WM tract FA	Weighted-mean FA (fractional anisotropy) in tract left parahippocampal part of cingulum (from dMRI data)
1507	IDP_dMRI_ProbtrackX_FA_cgh_r		WM tract FA	Weighted-mean FA (fractional anisotropy) in tract right parahippocampal part of cingulum (from dMRI data)
1508	IDP_dMRI_ProbtrackX_FA_cst_l		WM tract FA	Weighted-mean FA (fractional anisotropy) in tract left corticospinal tract (from dMRI data)
1509	IDP_dMRI_ProbtrackX_FA_cst_r		WM tract FA	Weighted-mean FA (fractional anisotropy) in tract right corticospinal tract (from dMRI data)
1510	IDP_dMRI_ProbtrackX_FA_fma		WM tract FA	Weighted-mean FA (fractional anisotropy) in tract forceps major (from dMRI data)
1511	IDP_dMRI_ProbtrackX_FA_fmi		WM tract FA	Weighted-mean FA (fractional anisotropy) in tract forceps minor (from dMRI data)
1512	IDP_dMRI_ProbtrackX_FA_ifo_l		WM tract FA	Weighted-mean FA (fractional anisotropy) in tract left inferior fronto-occipital fasciculus (from dMRI data)
1513	IDP_dMRI_ProbtrackX_FA_ifo_r		WM tract FA	Weighted-mean FA (fractional anisotropy) in tract right inferior fronto-occipital fasciculus (from dMRI data)
1514	IDP_dMRI_ProbtrackX_FA_ilf_l		WM tract FA	Weighted-mean FA (fractional anisotropy) in tract left inferior longitudinal fasciculus (from dMRI data)
1515	IDP_dMRI_ProbtrackX_FA_ilf_r		WM tract FA	Weighted-mean FA (fractional anisotropy) in tract right inferior longitudinal fasciculus (from dMRI data)
1516	IDP_dMRI_ProbtrackX_FA_mcp		WM tract FA	Weighted-mean FA (fractional anisotropy) in tract middle cerebellar peduncle (from dMRI data)
1517	IDP_dMRI_ProbtrackX_FA_ml_l		WM tract FA	Weighted-mean FA (fractional anisotropy) in tract left medial lemniscus (from dMRI data)
1518	IDP_dMRI_ProbtrackX_FA_ml_r		WM tract FA	Weighted-mean FA (fractional anisotropy) in tract right medial lemniscus (from dMRI data)
1519	IDP_dMRI_ProbtrackX_FA_ptr_l		WM tract FA	Weighted-mean FA (fractional anisotropy) in tract left posterior thalamic radiation (from dMRI data)
1520	IDP_dMRI_ProbtrackX_FA_ptr_r		WM tract FA	Weighted-mean FA (fractional anisotropy) in tract right posterior thalamic radiation (from dMRI data)
1521	IDP_dMRI_ProbtrackX_FA_slf_l		WM tract FA	Weighted-mean FA (fractional anisotropy) in tract left superior longitudinal fasciculus (from dMRI data)
1522	IDP_dMRI_ProbtrackX_FA_slf_r		WM tract FA	Weighted-mean FA (fractional anisotropy) in tract right superior longitudinal fasciculus (from dMRI data)
1523	IDP_dMRI_ProbtrackX_FA_str_l		WM tract FA	Weighted-mean FA (fractional anisotropy) in tract left superior thalamic radiation (from dMRI data)
1524	IDP_dMRI_ProbtrackX_FA_str_r		WM tract FA	Weighted-mean FA (fractional anisotropy) in tract right superior thalamic radiation (from dMRI data)
1525	IDP_dMRI_ProbtrackX_FA_unc_l		WM tract FA	Weighted-mean FA (fractional anisotropy) in tract left uncinate fasciculus (from dMRI data)
1526	IDP_dMRI_ProbtrackX_FA_unc_r		WM tract FA	Weighted-mean FA (fractional anisotropy) in tract right uncinate fasciculus (from dMRI data)
1527	IDP_dMRI_TBSS_MO_Middle_cerebellar_peduncle		WM tract MO	Mean MO (diffusion tensor mode) in middle cerebellar peduncle on FA (fractional anisotropy) skeleton (from dMRI data)
1528	IDP_dMRI_TBSS_MO_Pontine_crossing_tract		WM tract MO	Mean MO (diffusion tensor mode) in pontine crossing tract on FA (fractional anisotropy) skeleton (from dMRI data)
1529	IDP_dMRI_TBSS_MO_Genu_of_corpus_callosum		WM tract MO	Mean MO (diffusion tensor mode) in genu of corpus callosum on FA (fractional anisotropy) skeleton (from dMRI data)
1530	IDP_dMRI_TBSS_MO_Body_of_corpus_callosum		WM tract MO	Mean MO (diffusion tensor mode) in body of corpus callosum on FA (fractional anisotropy) skeleton (from dMRI data)
1531	IDP_dMRI_TBSS_MO_Splenium_of_corpus_callosum		WM tract MO	Mean MO (diffusion tensor mode) in splenium of corpus callosum on FA (fractional anisotropy) skeleton (from dMRI data)
1532	IDP_dMRI_TBSS_MO_Fornix		WM tract MO	Mean MO (diffusion tensor mode) in fornix on FA (fractional anisotropy) skeleton (from dMRI data)
1533	IDP_dMRI_TBSS_MO_Corticospinal_tract_R		WM tract MO	Mean MO (diffusion tensor mode) in corticospinal tract (right) on FA (fractional anisotropy) skeleton (from dMRI data)
1534	IDP_dMRI_TBSS_MO_Corticospinal_tract_L		WM tract MO	Mean MO (diffusion tensor mode) in corticospinal tract (left) on FA (fractional anisotropy) skeleton (from dMRI data)
1535	IDP_dMRI_TBSS_MO_Medial_lemniscus_R		WM tract MO	Mean MO (diffusion tensor mode) in medial lemniscus (right) on FA (fractional anisotropy) skeleton (from dMRI data)
1536	IDP_dMRI_TBSS_MO_Medial_lemniscus_L		WM tract MO	Mean MO (diffusion tensor mode) in medial lemniscus (left) on FA (fractional anisotropy) skeleton (from dMRI data)
1537	IDP_dMRI_TBSS_MO_Inferior_cerebellar_peduncle_R		WM tract MO	Mean MO (diffusion tensor mode) in inferior cerebellar peduncle (right) on FA (fractional anisotropy) skeleton (from dMRI data)
1538	IDP_dMRI_TBSS_MO_Inferior_cerebellar_peduncle_L		WM tract MO	Mean MO (diffusion tensor mode) in inferior cerebellar peduncle (left) on FA (fractional anisotropy) skeleton (from dMRI data)
1539	IDP_dMRI_TBSS_MO_Superior_cerebellar_peduncle_R		WM tract MO	Mean MO (diffusion tensor mode) in superior cerebellar peduncle (right) on FA (fractional anisotropy) skeleton (from dMRI data)
1540	IDP_dMRI_TBSS_MO_Superior_cerebellar_peduncle_L		WM tract MO	Mean MO (diffusion tensor mode) in superior cerebellar peduncle (left) on FA (fractional anisotropy) skeleton (from dMRI data)
1541	IDP_dMRI_TBSS_MO_Cerebral_peduncle_R		WM tract MO	Mean MO (diffusion tensor mode) in cerebral peduncle (right) on FA (fractional anisotropy) skeleton (from dMRI data)
1542	IDP_dMRI_TBSS_MO_Cerebral_peduncle_L		WM tract MO	Mean MO (diffusion tensor mode) in cerebral peduncle (left) on FA (fractional anisotropy) skeleton (from dMRI data)
1543	IDP_dMRI_TBSS_MO_Anterior_limb_of_internal_capsule_R		WM tract MO	Mean MO (diffusion tensor mode) in anterior limb of internal capsule (right) on FA (fractional anisotropy) skeleton (from dMRI data)
1544	IDP_dMRI_TBSS_MO_Anterior_limb_of_internal_capsule_L		WM tract MO	Mean MO (diffusion tensor mode) in anterior limb of internal capsule (left) on FA (fractional anisotropy) skeleton (from dMRI data)
1545	IDP_dMRI_TBSS_MO_Posterior_limb_of_internal_capsule_R		WM tract MO	Mean MO (diffusion tensor mode) in posterior limb of internal capsule (right) on FA (fractional anisotropy) skeleton (from dMRI data)
1546	IDP_dMRI_TBSS_MO_Posterior_limb_of_internal_capsule_L		WM tract MO	Mean MO (diffusion tensor mode) in posterior limb of internal capsule (left) on FA (fractional anisotropy) skeleton (from dMRI data)
1547	IDP_dMRI_TBSS_MO_Retrolenticular_part_of_internal_capsule_R		WM tract MO	Mean MO (diffusion tensor mode) in retrolenticular part of internal capsule (right) on FA (fractional anisotropy) skeleton (from dMRI data)
1548	IDP_dMRI_TBSS_MO_Retrolenticular_part_of_internal_capsule_L		WM tract MO	Mean MO (diffusion tensor mode) in retrolenticular part of internal capsule (left) on FA (fractional anisotropy) skeleton (from dMRI data)
1549	IDP_dMRI_TBSS_MO_Anterior_corona_radiata_R		WM tract MO	Mean MO (diffusion tensor mode) in anterior corona radiata (right) on FA (fractional anisotropy) skeleton (from dMRI data)
1550	IDP_dMRI_TBSS_MO_Anterior_corona_radiata_L		WM tract MO	Mean MO (diffusion tensor mode) in anterior corona radiata (left) on FA (fractional anisotropy) skeleton (from dMRI data)
1551	IDP_dMRI_TBSS_MO_Superior_corona_radiata_R		WM tract MO	Mean MO (diffusion tensor mode) in superior corona radiata (right) on FA (fractional anisotropy) skeleton (from dMRI data)
1552	IDP_dMRI_TBSS_MO_Superior_corona_radiata_L		WM tract MO	Mean MO (diffusion tensor mode) in superior corona radiata (left) on FA (fractional anisotropy) skeleton (from dMRI data)
1553	IDP_dMRI_TBSS_MO_Posterior_corona_radiata_R		WM tract MO	Mean MO (diffusion tensor mode) in posterior corona radiata (right) on FA (fractional anisotropy) skeleton (from dMRI data)
1554	IDP_dMRI_TBSS_MO_Posterior_corona_radiata_L		WM tract MO	Mean MO (diffusion tensor mode) in posterior corona radiata (left) on FA (fractional anisotropy) skeleton (from dMRI data)
1555	IDP_dMRI_TBSS_MO_Posterior_thalamic_radiation_R		WM tract MO	Mean MO (diffusion tensor mode) in posterior thalamic radiation (right) on FA (fractional anisotropy) skeleton (from dMRI data)
1556	IDP_dMRI_TBSS_MO_Posterior_thalamic_radiation_L		WM tract MO	Mean MO (diffusion tensor mode) in posterior thalamic radiation (left) on FA (fractional anisotropy) skeleton (from dMRI data)
1557	IDP_dMRI_TBSS_MO_Sagittal_stratum_R		WM tract MO	Mean MO (diffusion tensor mode) in sagittal stratum (right) on FA (fractional anisotropy) skeleton (from dMRI data)
1558	IDP_dMRI_TBSS_MO_Sagittal_stratum_L		WM tract MO	Mean MO (diffusion tensor mode) in sagittal stratum (left) on FA (fractional anisotropy) skeleton (from dMRI data)
1559	IDP_dMRI_TBSS_MO_External_capsule_R		WM tract MO	Mean MO (diffusion tensor mode) in external capsule (right) on FA (fractional anisotropy) skeleton (from dMRI data)
1560	IDP_dMRI_TBSS_MO_External_capsule_L		WM tract MO	Mean MO (diffusion tensor mode) in external capsule (left) on FA (fractional anisotropy) skeleton (from dMRI data)
1561	IDP_dMRI_TBSS_MO_Cingulum_cingulate_gyrus_R		WM tract MO	Mean MO (diffusion tensor mode) in cingulum cingulate gyrus (right) on FA (fractional anisotropy) skeleton (from dMRI data)
1562	IDP_dMRI_TBSS_MO_Cingulum_cingulate_gyrus_L		WM tract MO	Mean MO (diffusion tensor mode) in cingulum cingulate gyrus (left) on FA (fractional anisotropy) skeleton (from dMRI data)
1563	IDP_dMRI_TBSS_MO_Cingulum_hippocampus_R		WM tract MO	Mean MO (diffusion tensor mode) in cingulum hippocampus (right) on FA (fractional anisotropy) skeleton (from dMRI data)
1564	IDP_dMRI_TBSS_MO_Cingulum_hippocampus_L		WM tract MO	Mean MO (diffusion tensor mode) in cingulum hippocampus (left) on FA (fractional anisotropy) skeleton (from dMRI data)
1565	IDP_dMRI_TBSS_MO_Fornix_cres+Stria_terminalis_R		WM tract MO	Mean MO (diffusion tensor mode) in fornix cres+stria terminalis (right) on FA (fractional anisotropy) skeleton (from dMRI data)
1566	IDP_dMRI_TBSS_MO_Fornix_cres+Stria_terminalis_L		WM tract MO	Mean MO (diffusion tensor mode) in fornix cres+stria terminalis (left) on FA (fractional anisotropy) skeleton (from dMRI data)
1567	IDP_dMRI_TBSS_MO_Superior_longitudinal_fasciculus_R		WM tract MO	Mean MO (diffusion tensor mode) in superior longitudinal fasciculus (right) on FA (fractional anisotropy) skeleton (from dMRI data)
1568	IDP_dMRI_TBSS_MO_Superior_longitudinal_fasciculus_L		WM tract MO	Mean MO (diffusion tensor mode) in superior longitudinal fasciculus (left) on FA (fractional anisotropy) skeleton (from dMRI data)
1569	IDP_dMRI_TBSS_MO_Superior_fronto-occipital_fasciculus_R		WM tract MO	Mean MO (diffusion tensor mode) in superior fronto-occipital fasciculus (right) on FA (fractional anisotropy) skeleton (from dMRI data)
1570	IDP_dMRI_TBSS_MO_Superior_fronto-occipital_fasciculus_L		WM tract MO	Mean MO (diffusion tensor mode) in superior fronto-occipital fasciculus (left) on FA (fractional anisotropy) skeleton (from dMRI data)
1571	IDP_dMRI_TBSS_MO_Uncinate_fasciculus_R		WM tract MO	Mean MO (diffusion tensor mode) in uncinate fasciculus (right) on FA (fractional anisotropy) skeleton (from dMRI data)
1572	IDP_dMRI_TBSS_MO_Uncinate_fasciculus_L		WM tract MO	Mean MO (diffusion tensor mode) in uncinate fasciculus (left) on FA (fractional anisotropy) skeleton (from dMRI data)
1573	IDP_dMRI_TBSS_MO_Tapetum_R		WM tract MO	Mean MO (diffusion tensor mode) in tapetum (right) on FA (fractional anisotropy) skeleton (from dMRI data)
1574	IDP_dMRI_TBSS_MO_Tapetum_L		WM tract MO	Mean MO (diffusion tensor mode) in tapetum (left) on FA (fractional anisotropy) skeleton (from dMRI data)
1575	IDP_dMRI_ProbtrackX_MO_ar_l		WM tract MO	Weighted-mean MO (diffusion tensor mode) in tract left acoustic radiation (from dMRI data)
1576	IDP_dMRI_ProbtrackX_MO_ar_r		WM tract MO	Weighted-mean MO (diffusion tensor mode) in tract right acoustic radiation (from dMRI data)
1577	IDP_dMRI_ProbtrackX_MO_atr_l		WM tract MO	Weighted-mean MO (diffusion tensor mode) in tract left anterior thalamic radiation (from dMRI data)
1578	IDP_dMRI_ProbtrackX_MO_atr_r		WM tract MO	Weighted-mean MO (diffusion tensor mode) in tract right anterior thalamic radiation (from dMRI data)
1579	IDP_dMRI_ProbtrackX_MO_cgc_l		WM tract MO	Weighted-mean MO (diffusion tensor mode) in tract left cingulate gyrus part of cingulum (from dMRI data)
1580	IDP_dMRI_ProbtrackX_MO_cgc_r		WM tract MO	Weighted-mean MO (diffusion tensor mode) in tract right cingulate gyrus part of cingulum (from dMRI data)
1581	IDP_dMRI_ProbtrackX_MO_cgh_l		WM tract MO	Weighted-mean MO (diffusion tensor mode) in tract left parahippocampal part of cingulum (from dMRI data)
1582	IDP_dMRI_ProbtrackX_MO_cgh_r		WM tract MO	Weighted-mean MO (diffusion tensor mode) in tract right parahippocampal part of cingulum (from dMRI data)
1583	IDP_dMRI_ProbtrackX_MO_cst_l		WM tract MO	Weighted-mean MO (diffusion tensor mode) in tract left corticospinal tract (from dMRI data)
1584	IDP_dMRI_ProbtrackX_MO_cst_r		WM tract MO	Weighted-mean MO (diffusion tensor mode) in tract right corticospinal tract (from dMRI data)
1585	IDP_dMRI_ProbtrackX_MO_fma		WM tract MO	Weighted-mean MO (diffusion tensor mode) in tract forceps major (from dMRI data)
1586	IDP_dMRI_ProbtrackX_MO_fmi		WM tract MO	Weighted-mean MO (diffusion tensor mode) in tract forceps minor (from dMRI data)
1587	IDP_dMRI_ProbtrackX_MO_ifo_l		WM tract MO	Weighted-mean MO (diffusion tensor mode) in tract left inferior fronto-occipital fasciculus (from dMRI data)
1588	IDP_dMRI_ProbtrackX_MO_ifo_r		WM tract MO	Weighted-mean MO (diffusion tensor mode) in tract right inferior fronto-occipital fasciculus (from dMRI data)
1589	IDP_dMRI_ProbtrackX_MO_ilf_l		WM tract MO	Weighted-mean MO (diffusion tensor mode) in tract left inferior longitudinal fasciculus (from dMRI data)
1590	IDP_dMRI_ProbtrackX_MO_ilf_r		WM tract MO	Weighted-mean MO (diffusion tensor mode) in tract right inferior longitudinal fasciculus (from dMRI data)
1591	IDP_dMRI_ProbtrackX_MO_mcp		WM tract MO	Weighted-mean MO (diffusion tensor mode) in tract middle cerebellar peduncle (from dMRI data)
1592	IDP_dMRI_ProbtrackX_MO_ml_l		WM tract MO	Weighted-mean MO (diffusion tensor mode) in tract left medial lemniscus (from dMRI data)
1593	IDP_dMRI_ProbtrackX_MO_ml_r		WM tract MO	Weighted-mean MO (diffusion tensor mode) in tract right medial lemniscus (from dMRI data)
1594	IDP_dMRI_ProbtrackX_MO_ptr_l		WM tract MO	Weighted-mean MO (diffusion tensor mode) in tract left posterior thalamic radiation (from dMRI data)
1595	IDP_dMRI_ProbtrackX_MO_ptr_r		WM tract MO	Weighted-mean MO (diffusion tensor mode) in tract right posterior thalamic radiation (from dMRI data)
1596	IDP_dMRI_ProbtrackX_MO_slf_l		WM tract MO	Weighted-mean MO (diffusion tensor mode) in tract left superior longitudinal fasciculus (from dMRI data)
1597	IDP_dMRI_ProbtrackX_MO_slf_r		WM tract MO	Weighted-mean MO (diffusion tensor mode) in tract right superior longitudinal fasciculus (from dMRI data)
1598	IDP_dMRI_ProbtrackX_MO_str_l		WM tract MO	Weighted-mean MO (diffusion tensor mode) in tract left superior thalamic radiation (from dMRI data)
1599	IDP_dMRI_ProbtrackX_MO_str_r		WM tract MO	Weighted-mean MO (diffusion tensor mode) in tract right superior thalamic radiation (from dMRI data)
1600	IDP_dMRI_ProbtrackX_MO_unc_l		WM tract MO	Weighted-mean MO (diffusion tensor mode) in tract left uncinate fasciculus (from dMRI data)
1601	IDP_dMRI_ProbtrackX_MO_unc_r		WM tract MO	Weighted-mean MO (diffusion tensor mode) in tract right uncinate fasciculus (from dMRI data)
1602	IDP_dMRI_TBSS_MD_Middle_cerebellar_peduncle		WM tract diffusivity	Mean MD (mean diffusivity) in middle cerebellar peduncle on FA (fractional anisotropy) skeleton (from dMRI data)
1603	IDP_dMRI_TBSS_MD_Pontine_crossing_tract		WM tract diffusivity	Mean MD (mean diffusivity) in pontine crossing tract on FA (fractional anisotropy) skeleton (from dMRI data)
1604	IDP_dMRI_TBSS_MD_Genu_of_corpus_callosum		WM tract diffusivity	Mean MD (mean diffusivity) in genu of corpus callosum on FA (fractional anisotropy) skeleton (from dMRI data)
1605	IDP_dMRI_TBSS_MD_Body_of_corpus_callosum		WM tract diffusivity	Mean MD (mean diffusivity) in body of corpus callosum on FA (fractional anisotropy) skeleton (from dMRI data)
1606	IDP_dMRI_TBSS_MD_Splenium_of_corpus_callosum		WM tract diffusivity	Mean MD (mean diffusivity) in splenium of corpus callosum on FA (fractional anisotropy) skeleton (from dMRI data)
1607	IDP_dMRI_TBSS_MD_Fornix		WM tract diffusivity	Mean MD (mean diffusivity) in fornix on FA (fractional anisotropy) skeleton (from dMRI data)
1608	IDP_dMRI_TBSS_MD_Corticospinal_tract_R		WM tract diffusivity	Mean MD (mean diffusivity) in corticospinal tract (right) on FA (fractional anisotropy) skeleton (from dMRI data)
1609	IDP_dMRI_TBSS_MD_Corticospinal_tract_L		WM tract diffusivity	Mean MD (mean diffusivity) in corticospinal tract (left) on FA (fractional anisotropy) skeleton (from dMRI data)
1610	IDP_dMRI_TBSS_MD_Medial_lemniscus_R		WM tract diffusivity	Mean MD (mean diffusivity) in medial lemniscus (right) on FA (fractional anisotropy) skeleton (from dMRI data)
1611	IDP_dMRI_TBSS_MD_Medial_lemniscus_L		WM tract diffusivity	Mean MD (mean diffusivity) in medial lemniscus (left) on FA (fractional anisotropy) skeleton (from dMRI data)
1612	IDP_dMRI_TBSS_MD_Inferior_cerebellar_peduncle_R		WM tract diffusivity	Mean MD (mean diffusivity) in inferior cerebellar peduncle (right) on FA (fractional anisotropy) skeleton (from dMRI data)
1613	IDP_dMRI_TBSS_MD_Inferior_cerebellar_peduncle_L		WM tract diffusivity	Mean MD (mean diffusivity) in inferior cerebellar peduncle (left) on FA (fractional anisotropy) skeleton (from dMRI data)
1614	IDP_dMRI_TBSS_MD_Superior_cerebellar_peduncle_R		WM tract diffusivity	Mean MD (mean diffusivity) in superior cerebellar peduncle (right) on FA (fractional anisotropy) skeleton (from dMRI data)
1615	IDP_dMRI_TBSS_MD_Superior_cerebellar_peduncle_L		WM tract diffusivity	Mean MD (mean diffusivity) in superior cerebellar peduncle (left) on FA (fractional anisotropy) skeleton (from dMRI data)
1616	IDP_dMRI_TBSS_MD_Cerebral_peduncle_R		WM tract diffusivity	Mean MD (mean diffusivity) in cerebral peduncle (right) on FA (fractional anisotropy) skeleton (from dMRI data)
1617	IDP_dMRI_TBSS_MD_Cerebral_peduncle_L		WM tract diffusivity	Mean MD (mean diffusivity) in cerebral peduncle (left) on FA (fractional anisotropy) skeleton (from dMRI data)
1618	IDP_dMRI_TBSS_MD_Anterior_limb_of_internal_capsule_R		WM tract diffusivity	Mean MD (mean diffusivity) in anterior limb of internal capsule (right) on FA (fractional anisotropy) skeleton (from dMRI data)
1619	IDP_dMRI_TBSS_MD_Anterior_limb_of_internal_capsule_L		WM tract diffusivity	Mean MD (mean diffusivity) in anterior limb of internal capsule (left) on FA (fractional anisotropy) skeleton (from dMRI data)
1620	IDP_dMRI_TBSS_MD_Posterior_limb_of_internal_capsule_R		WM tract diffusivity	Mean MD (mean diffusivity) in posterior limb of internal capsule (right) on FA (fractional anisotropy) skeleton (from dMRI data)
1621	IDP_dMRI_TBSS_MD_Posterior_limb_of_internal_capsule_L		WM tract diffusivity	Mean MD (mean diffusivity) in posterior limb of internal capsule (left) on FA (fractional anisotropy) skeleton (from dMRI data)
1622	IDP_dMRI_TBSS_MD_Retrolenticular_part_of_internal_capsule_R		WM tract diffusivity	Mean MD (mean diffusivity) in retrolenticular part of internal capsule (right) on FA (fractional anisotropy) skeleton (from dMRI data)
1623	IDP_dMRI_TBSS_MD_Retrolenticular_part_of_internal_capsule_L		WM tract diffusivity	Mean MD (mean diffusivity) in retrolenticular part of internal capsule (left) on FA (fractional anisotropy) skeleton (from dMRI data)
1624	IDP_dMRI_TBSS_MD_Anterior_corona_radiata_R		WM tract diffusivity	Mean MD (mean diffusivity) in anterior corona radiata (right) on FA (fractional anisotropy) skeleton (from dMRI data)
1625	IDP_dMRI_TBSS_MD_Anterior_corona_radiata_L		WM tract diffusivity	Mean MD (mean diffusivity) in anterior corona radiata (left) on FA (fractional anisotropy) skeleton (from dMRI data)
1626	IDP_dMRI_TBSS_MD_Superior_corona_radiata_R		WM tract diffusivity	Mean MD (mean diffusivity) in superior corona radiata (right) on FA (fractional anisotropy) skeleton (from dMRI data)
1627	IDP_dMRI_TBSS_MD_Superior_corona_radiata_L		WM tract diffusivity	Mean MD (mean diffusivity) in superior corona radiata (left) on FA (fractional anisotropy) skeleton (from dMRI data)
1628	IDP_dMRI_TBSS_MD_Posterior_corona_radiata_R		WM tract diffusivity	Mean MD (mean diffusivity) in posterior corona radiata (right) on FA (fractional anisotropy) skeleton (from dMRI data)
1629	IDP_dMRI_TBSS_MD_Posterior_corona_radiata_L		WM tract diffusivity	Mean MD (mean diffusivity) in posterior corona radiata (left) on FA (fractional anisotropy) skeleton (from dMRI data)
1630	IDP_dMRI_TBSS_MD_Posterior_thalamic_radiation_R		WM tract diffusivity	Mean MD (mean diffusivity) in posterior thalamic radiation (right) on FA (fractional anisotropy) skeleton (from dMRI data)
1631	IDP_dMRI_TBSS_MD_Posterior_thalamic_radiation_L		WM tract diffusivity	Mean MD (mean diffusivity) in posterior thalamic radiation (left) on FA (fractional anisotropy) skeleton (from dMRI data)
1632	IDP_dMRI_TBSS_MD_Sagittal_stratum_R		WM tract diffusivity	Mean MD (mean diffusivity) in sagittal stratum (right) on FA (fractional anisotropy) skeleton (from dMRI data)
1633	IDP_dMRI_TBSS_MD_Sagittal_stratum_L		WM tract diffusivity	Mean MD (mean diffusivity) in sagittal stratum (left) on FA (fractional anisotropy) skeleton (from dMRI data)
1634	IDP_dMRI_TBSS_MD_External_capsule_R		WM tract diffusivity	Mean MD (mean diffusivity) in external capsule (right) on FA (fractional anisotropy) skeleton (from dMRI data)
1635	IDP_dMRI_TBSS_MD_External_capsule_L		WM tract diffusivity	Mean MD (mean diffusivity) in external capsule (left) on FA (fractional anisotropy) skeleton (from dMRI data)
1636	IDP_dMRI_TBSS_MD_Cingulum_cingulate_gyrus_R		WM tract diffusivity	Mean MD (mean diffusivity) in cingulum cingulate gyrus (right) on FA (fractional anisotropy) skeleton (from dMRI data)
1637	IDP_dMRI_TBSS_MD_Cingulum_cingulate_gyrus_L		WM tract diffusivity	Mean MD (mean diffusivity) in cingulum cingulate gyrus (left) on FA (fractional anisotropy) skeleton (from dMRI data)
1638	IDP_dMRI_TBSS_MD_Cingulum_hippocampus_R		WM tract diffusivity	Mean MD (mean diffusivity) in cingulum hippocampus (right) on FA (fractional anisotropy) skeleton (from dMRI data)
1639	IDP_dMRI_TBSS_MD_Cingulum_hippocampus_L		WM tract diffusivity	Mean MD (mean diffusivity) in cingulum hippocampus (left) on FA (fractional anisotropy) skeleton (from dMRI data)
1640	IDP_dMRI_TBSS_MD_Fornix_cres+Stria_terminalis_R		WM tract diffusivity	Mean MD (mean diffusivity) in fornix cres+stria terminalis (right) on FA (fractional anisotropy) skeleton (from dMRI data)
1641	IDP_dMRI_TBSS_MD_Fornix_cres+Stria_terminalis_L		WM tract diffusivity	Mean MD (mean diffusivity) in fornix cres+stria terminalis (left) on FA (fractional anisotropy) skeleton (from dMRI data)
1642	IDP_dMRI_TBSS_MD_Superior_longitudinal_fasciculus_R		WM tract diffusivity	Mean MD (mean diffusivity) in superior longitudinal fasciculus (right) on FA (fractional anisotropy) skeleton (from dMRI data)
1643	IDP_dMRI_TBSS_MD_Superior_longitudinal_fasciculus_L		WM tract diffusivity	Mean MD (mean diffusivity) in superior longitudinal fasciculus (left) on FA (fractional anisotropy) skeleton (from dMRI data)
1644	IDP_dMRI_TBSS_MD_Superior_fronto-occipital_fasciculus_R		WM tract diffusivity	Mean MD (mean diffusivity) in superior fronto-occipital fasciculus (right) on FA (fractional anisotropy) skeleton (from dMRI data)
1645	IDP_dMRI_TBSS_MD_Superior_fronto-occipital_fasciculus_L		WM tract diffusivity	Mean MD (mean diffusivity) in superior fronto-occipital fasciculus (left) on FA (fractional anisotropy) skeleton (from dMRI data)
1646	IDP_dMRI_TBSS_MD_Uncinate_fasciculus_R		WM tract diffusivity	Mean MD (mean diffusivity) in uncinate fasciculus (right) on FA (fractional anisotropy) skeleton (from dMRI data)
1647	IDP_dMRI_TBSS_MD_Uncinate_fasciculus_L		WM tract diffusivity	Mean MD (mean diffusivity) in uncinate fasciculus (left) on FA (fractional anisotropy) skeleton (from dMRI data)
1648	IDP_dMRI_TBSS_MD_Tapetum_R		WM tract diffusivity	Mean MD (mean diffusivity) in tapetum (right) on FA (fractional anisotropy) skeleton (from dMRI data)
1649	IDP_dMRI_TBSS_MD_Tapetum_L		WM tract diffusivity	Mean MD (mean diffusivity) in tapetum (left) on FA (fractional anisotropy) skeleton (from dMRI data)
1650	IDP_dMRI_TBSS_L1_Middle_cerebellar_peduncle		WM tract diffusivity	Mean L1 in middle cerebellar peduncle on FA (fractional anisotropy) skeleton (from dMRI data)
1651	IDP_dMRI_TBSS_L1_Pontine_crossing_tract		WM tract diffusivity	Mean L1 in pontine crossing tract on FA (fractional anisotropy) skeleton (from dMRI data)
1652	IDP_dMRI_TBSS_L1_Genu_of_corpus_callosum		WM tract diffusivity	Mean L1 in genu of corpus callosum on FA (fractional anisotropy) skeleton (from dMRI data)
1653	IDP_dMRI_TBSS_L1_Body_of_corpus_callosum		WM tract diffusivity	Mean L1 in body of corpus callosum on FA (fractional anisotropy) skeleton (from dMRI data)
1654	IDP_dMRI_TBSS_L1_Splenium_of_corpus_callosum		WM tract diffusivity	Mean L1 in splenium of corpus callosum on FA (fractional anisotropy) skeleton (from dMRI data)
1655	IDP_dMRI_TBSS_L1_Fornix		WM tract diffusivity	Mean L1 in fornix on FA (fractional anisotropy) skeleton (from dMRI data)
1656	IDP_dMRI_TBSS_L1_Corticospinal_tract_R		WM tract diffusivity	Mean L1 in corticospinal tract (right) on FA (fractional anisotropy) skeleton (from dMRI data)
1657	IDP_dMRI_TBSS_L1_Corticospinal_tract_L		WM tract diffusivity	Mean L1 in corticospinal tract (left) on FA (fractional anisotropy) skeleton (from dMRI data)
1658	IDP_dMRI_TBSS_L1_Medial_lemniscus_R		WM tract diffusivity	Mean L1 in medial lemniscus (right) on FA (fractional anisotropy) skeleton (from dMRI data)
1659	IDP_dMRI_TBSS_L1_Medial_lemniscus_L		WM tract diffusivity	Mean L1 in medial lemniscus (left) on FA (fractional anisotropy) skeleton (from dMRI data)
1660	IDP_dMRI_TBSS_L1_Inferior_cerebellar_peduncle_R		WM tract diffusivity	Mean L1 in inferior cerebellar peduncle (right) on FA (fractional anisotropy) skeleton (from dMRI data)
1661	IDP_dMRI_TBSS_L1_Inferior_cerebellar_peduncle_L		WM tract diffusivity	Mean L1 in inferior cerebellar peduncle (left) on FA (fractional anisotropy) skeleton (from dMRI data)
1662	IDP_dMRI_TBSS_L1_Superior_cerebellar_peduncle_R		WM tract diffusivity	Mean L1 in superior cerebellar peduncle (right) on FA (fractional anisotropy) skeleton (from dMRI data)
1663	IDP_dMRI_TBSS_L1_Superior_cerebellar_peduncle_L		WM tract diffusivity	Mean L1 in superior cerebellar peduncle (left) on FA (fractional anisotropy) skeleton (from dMRI data)
1664	IDP_dMRI_TBSS_L1_Cerebral_peduncle_R		WM tract diffusivity	Mean L1 in cerebral peduncle (right) on FA (fractional anisotropy) skeleton (from dMRI data)
1665	IDP_dMRI_TBSS_L1_Cerebral_peduncle_L		WM tract diffusivity	Mean L1 in cerebral peduncle (left) on FA (fractional anisotropy) skeleton (from dMRI data)
1666	IDP_dMRI_TBSS_L1_Anterior_limb_of_internal_capsule_R		WM tract diffusivity	Mean L1 in anterior limb of internal capsule (right) on FA (fractional anisotropy) skeleton (from dMRI data)
1667	IDP_dMRI_TBSS_L1_Anterior_limb_of_internal_capsule_L		WM tract diffusivity	Mean L1 in anterior limb of internal capsule (left) on FA (fractional anisotropy) skeleton (from dMRI data)
1668	IDP_dMRI_TBSS_L1_Posterior_limb_of_internal_capsule_R		WM tract diffusivity	Mean L1 in posterior limb of internal capsule (right) on FA (fractional anisotropy) skeleton (from dMRI data)
1669	IDP_dMRI_TBSS_L1_Posterior_limb_of_internal_capsule_L		WM tract diffusivity	Mean L1 in posterior limb of internal capsule (left) on FA (fractional anisotropy) skeleton (from dMRI data)
1670	IDP_dMRI_TBSS_L1_Retrolenticular_part_of_internal_capsule_R		WM tract diffusivity	Mean L1 in retrolenticular part of internal capsule (right) on FA (fractional anisotropy) skeleton (from dMRI data)
1671	IDP_dMRI_TBSS_L1_Retrolenticular_part_of_internal_capsule_L		WM tract diffusivity	Mean L1 in retrolenticular part of internal capsule (left) on FA (fractional anisotropy) skeleton (from dMRI data)
1672	IDP_dMRI_TBSS_L1_Anterior_corona_radiata_R		WM tract diffusivity	Mean L1 in anterior corona radiata (right) on FA (fractional anisotropy) skeleton (from dMRI data)
1673	IDP_dMRI_TBSS_L1_Anterior_corona_radiata_L		WM tract diffusivity	Mean L1 in anterior corona radiata (left) on FA (fractional anisotropy) skeleton (from dMRI data)
1674	IDP_dMRI_TBSS_L1_Superior_corona_radiata_R		WM tract diffusivity	Mean L1 in superior corona radiata (right) on FA (fractional anisotropy) skeleton (from dMRI data)
1675	IDP_dMRI_TBSS_L1_Superior_corona_radiata_L		WM tract diffusivity	Mean L1 in superior corona radiata (left) on FA (fractional anisotropy) skeleton (from dMRI data)
1676	IDP_dMRI_TBSS_L1_Posterior_corona_radiata_R		WM tract diffusivity	Mean L1 in posterior corona radiata (right) on FA (fractional anisotropy) skeleton (from dMRI data)
1677	IDP_dMRI_TBSS_L1_Posterior_corona_radiata_L		WM tract diffusivity	Mean L1 in posterior corona radiata (left) on FA (fractional anisotropy) skeleton (from dMRI data)
1678	IDP_dMRI_TBSS_L1_Posterior_thalamic_radiation_R		WM tract diffusivity	Mean L1 in posterior thalamic radiation (right) on FA (fractional anisotropy) skeleton (from dMRI data)
1679	IDP_dMRI_TBSS_L1_Posterior_thalamic_radiation_L		WM tract diffusivity	Mean L1 in posterior thalamic radiation (left) on FA (fractional anisotropy) skeleton (from dMRI data)
1680	IDP_dMRI_TBSS_L1_Sagittal_stratum_R		WM tract diffusivity	Mean L1 in sagittal stratum (right) on FA (fractional anisotropy) skeleton (from dMRI data)
1681	IDP_dMRI_TBSS_L1_Sagittal_stratum_L		WM tract diffusivity	Mean L1 in sagittal stratum (left) on FA (fractional anisotropy) skeleton (from dMRI data)
1682	IDP_dMRI_TBSS_L1_External_capsule_R		WM tract diffusivity	Mean L1 in external capsule (right) on FA (fractional anisotropy) skeleton (from dMRI data)
1683	IDP_dMRI_TBSS_L1_External_capsule_L		WM tract diffusivity	Mean L1 in external capsule (left) on FA (fractional anisotropy) skeleton (from dMRI data)
1684	IDP_dMRI_TBSS_L1_Cingulum_cingulate_gyrus_R		WM tract diffusivity	Mean L1 in cingulum cingulate gyrus (right) on FA (fractional anisotropy) skeleton (from dMRI data)
1685	IDP_dMRI_TBSS_L1_Cingulum_cingulate_gyrus_L		WM tract diffusivity	Mean L1 in cingulum cingulate gyrus (left) on FA (fractional anisotropy) skeleton (from dMRI data)
1686	IDP_dMRI_TBSS_L1_Cingulum_hippocampus_R		WM tract diffusivity	Mean L1 in cingulum hippocampus (right) on FA (fractional anisotropy) skeleton (from dMRI data)
1687	IDP_dMRI_TBSS_L1_Cingulum_hippocampus_L		WM tract diffusivity	Mean L1 in cingulum hippocampus (left) on FA (fractional anisotropy) skeleton (from dMRI data)
1688	IDP_dMRI_TBSS_L1_Fornix_cres+Stria_terminalis_R		WM tract diffusivity	Mean L1 in fornix cres+stria terminalis (right) on FA (fractional anisotropy) skeleton (from dMRI data)
1689	IDP_dMRI_TBSS_L1_Fornix_cres+Stria_terminalis_L		WM tract diffusivity	Mean L1 in fornix cres+stria terminalis (left) on FA (fractional anisotropy) skeleton (from dMRI data)
1690	IDP_dMRI_TBSS_L1_Superior_longitudinal_fasciculus_R		WM tract diffusivity	Mean L1 in superior longitudinal fasciculus (right) on FA (fractional anisotropy) skeleton (from dMRI data)
1691	IDP_dMRI_TBSS_L1_Superior_longitudinal_fasciculus_L		WM tract diffusivity	Mean L1 in superior longitudinal fasciculus (left) on FA (fractional anisotropy) skeleton (from dMRI data)
1692	IDP_dMRI_TBSS_L1_Superior_fronto-occipital_fasciculus_R		WM tract diffusivity	Mean L1 in superior fronto-occipital fasciculus (right) on FA (fractional anisotropy) skeleton (from dMRI data)
1693	IDP_dMRI_TBSS_L1_Superior_fronto-occipital_fasciculus_L		WM tract diffusivity	Mean L1 in superior fronto-occipital fasciculus (left) on FA (fractional anisotropy) skeleton (from dMRI data)
1694	IDP_dMRI_TBSS_L1_Uncinate_fasciculus_R		WM tract diffusivity	Mean L1 in uncinate fasciculus (right) on FA (fractional anisotropy) skeleton (from dMRI data)
1695	IDP_dMRI_TBSS_L1_Uncinate_fasciculus_L		WM tract diffusivity	Mean L1 in uncinate fasciculus (left) on FA (fractional anisotropy) skeleton (from dMRI data)
1696	IDP_dMRI_TBSS_L1_Tapetum_R		WM tract diffusivity	Mean L1 in tapetum (right) on FA (fractional anisotropy) skeleton (from dMRI data)
1697	IDP_dMRI_TBSS_L1_Tapetum_L		WM tract diffusivity	Mean L1 in tapetum (left) on FA (fractional anisotropy) skeleton (from dMRI data)
1698	IDP_dMRI_TBSS_L2_Middle_cerebellar_peduncle		WM tract diffusivity	Mean L2 in middle cerebellar peduncle on FA (fractional anisotropy) skeleton (from dMRI data)
1699	IDP_dMRI_TBSS_L2_Pontine_crossing_tract		WM tract diffusivity	Mean L2 in pontine crossing tract on FA (fractional anisotropy) skeleton (from dMRI data)
1700	IDP_dMRI_TBSS_L2_Genu_of_corpus_callosum		WM tract diffusivity	Mean L2 in genu of corpus callosum on FA (fractional anisotropy) skeleton (from dMRI data)
1701	IDP_dMRI_TBSS_L2_Body_of_corpus_callosum		WM tract diffusivity	Mean L2 in body of corpus callosum on FA (fractional anisotropy) skeleton (from dMRI data)
1702	IDP_dMRI_TBSS_L2_Splenium_of_corpus_callosum		WM tract diffusivity	Mean L2 in splenium of corpus callosum on FA (fractional anisotropy) skeleton (from dMRI data)
1703	IDP_dMRI_TBSS_L2_Fornix		WM tract diffusivity	Mean L2 in fornix on FA (fractional anisotropy) skeleton (from dMRI data)
1704	IDP_dMRI_TBSS_L2_Corticospinal_tract_R		WM tract diffusivity	Mean L2 in corticospinal tract (right) on FA (fractional anisotropy) skeleton (from dMRI data)
1705	IDP_dMRI_TBSS_L2_Corticospinal_tract_L		WM tract diffusivity	Mean L2 in corticospinal tract (left) on FA (fractional anisotropy) skeleton (from dMRI data)
1706	IDP_dMRI_TBSS_L2_Medial_lemniscus_R		WM tract diffusivity	Mean L2 in medial lemniscus (right) on FA (fractional anisotropy) skeleton (from dMRI data)
1707	IDP_dMRI_TBSS_L2_Medial_lemniscus_L		WM tract diffusivity	Mean L2 in medial lemniscus (left) on FA (fractional anisotropy) skeleton (from dMRI data)
1708	IDP_dMRI_TBSS_L2_Inferior_cerebellar_peduncle_R		WM tract diffusivity	Mean L2 in inferior cerebellar peduncle (right) on FA (fractional anisotropy) skeleton (from dMRI data)
1709	IDP_dMRI_TBSS_L2_Inferior_cerebellar_peduncle_L		WM tract diffusivity	Mean L2 in inferior cerebellar peduncle (left) on FA (fractional anisotropy) skeleton (from dMRI data)
1710	IDP_dMRI_TBSS_L2_Superior_cerebellar_peduncle_R		WM tract diffusivity	Mean L2 in superior cerebellar peduncle (right) on FA (fractional anisotropy) skeleton (from dMRI data)
1711	IDP_dMRI_TBSS_L2_Superior_cerebellar_peduncle_L		WM tract diffusivity	Mean L2 in superior cerebellar peduncle (left) on FA (fractional anisotropy) skeleton (from dMRI data)
1712	IDP_dMRI_TBSS_L2_Cerebral_peduncle_R		WM tract diffusivity	Mean L2 in cerebral peduncle (right) on FA (fractional anisotropy) skeleton (from dMRI data)
1713	IDP_dMRI_TBSS_L2_Cerebral_peduncle_L		WM tract diffusivity	Mean L2 in cerebral peduncle (left) on FA (fractional anisotropy) skeleton (from dMRI data)
1714	IDP_dMRI_TBSS_L2_Anterior_limb_of_internal_capsule_R		WM tract diffusivity	Mean L2 in anterior limb of internal capsule (right) on FA (fractional anisotropy) skeleton (from dMRI data)
1715	IDP_dMRI_TBSS_L2_Anterior_limb_of_internal_capsule_L		WM tract diffusivity	Mean L2 in anterior limb of internal capsule (left) on FA (fractional anisotropy) skeleton (from dMRI data)
1716	IDP_dMRI_TBSS_L2_Posterior_limb_of_internal_capsule_R		WM tract diffusivity	Mean L2 in posterior limb of internal capsule (right) on FA (fractional anisotropy) skeleton (from dMRI data)
1717	IDP_dMRI_TBSS_L2_Posterior_limb_of_internal_capsule_L		WM tract diffusivity	Mean L2 in posterior limb of internal capsule (left) on FA (fractional anisotropy) skeleton (from dMRI data)
1718	IDP_dMRI_TBSS_L2_Retrolenticular_part_of_internal_capsule_R		WM tract diffusivity	Mean L2 in retrolenticular part of internal capsule (right) on FA (fractional anisotropy) skeleton (from dMRI data)
1719	IDP_dMRI_TBSS_L2_Retrolenticular_part_of_internal_capsule_L		WM tract diffusivity	Mean L2 in retrolenticular part of internal capsule (left) on FA (fractional anisotropy) skeleton (from dMRI data)
1720	IDP_dMRI_TBSS_L2_Anterior_corona_radiata_R		WM tract diffusivity	Mean L2 in anterior corona radiata (right) on FA (fractional anisotropy) skeleton (from dMRI data)
1721	IDP_dMRI_TBSS_L2_Anterior_corona_radiata_L		WM tract diffusivity	Mean L2 in anterior corona radiata (left) on FA (fractional anisotropy) skeleton (from dMRI data)
1722	IDP_dMRI_TBSS_L2_Superior_corona_radiata_R		WM tract diffusivity	Mean L2 in superior corona radiata (right) on FA (fractional anisotropy) skeleton (from dMRI data)
1723	IDP_dMRI_TBSS_L2_Superior_corona_radiata_L		WM tract diffusivity	Mean L2 in superior corona radiata (left) on FA (fractional anisotropy) skeleton (from dMRI data)
1724	IDP_dMRI_TBSS_L2_Posterior_corona_radiata_R		WM tract diffusivity	Mean L2 in posterior corona radiata (right) on FA (fractional anisotropy) skeleton (from dMRI data)
1725	IDP_dMRI_TBSS_L2_Posterior_corona_radiata_L		WM tract diffusivity	Mean L2 in posterior corona radiata (left) on FA (fractional anisotropy) skeleton (from dMRI data)
1726	IDP_dMRI_TBSS_L2_Posterior_thalamic_radiation_R		WM tract diffusivity	Mean L2 in posterior thalamic radiation (right) on FA (fractional anisotropy) skeleton (from dMRI data)
1727	IDP_dMRI_TBSS_L2_Posterior_thalamic_radiation_L		WM tract diffusivity	Mean L2 in posterior thalamic radiation (left) on FA (fractional anisotropy) skeleton (from dMRI data)
1728	IDP_dMRI_TBSS_L2_Sagittal_stratum_R		WM tract diffusivity	Mean L2 in sagittal stratum (right) on FA (fractional anisotropy) skeleton (from dMRI data)
1729	IDP_dMRI_TBSS_L2_Sagittal_stratum_L		WM tract diffusivity	Mean L2 in sagittal stratum (left) on FA (fractional anisotropy) skeleton (from dMRI data)
1730	IDP_dMRI_TBSS_L2_External_capsule_R		WM tract diffusivity	Mean L2 in external capsule (right) on FA (fractional anisotropy) skeleton (from dMRI data)
1731	IDP_dMRI_TBSS_L2_External_capsule_L		WM tract diffusivity	Mean L2 in external capsule (left) on FA (fractional anisotropy) skeleton (from dMRI data)
1732	IDP_dMRI_TBSS_L2_Cingulum_cingulate_gyrus_R		WM tract diffusivity	Mean L2 in cingulum cingulate gyrus (right) on FA (fractional anisotropy) skeleton (from dMRI data)
1733	IDP_dMRI_TBSS_L2_Cingulum_cingulate_gyrus_L		WM tract diffusivity	Mean L2 in cingulum cingulate gyrus (left) on FA (fractional anisotropy) skeleton (from dMRI data)
1734	IDP_dMRI_TBSS_L2_Cingulum_hippocampus_R		WM tract diffusivity	Mean L2 in cingulum hippocampus (right) on FA (fractional anisotropy) skeleton (from dMRI data)
1735	IDP_dMRI_TBSS_L2_Cingulum_hippocampus_L		WM tract diffusivity	Mean L2 in cingulum hippocampus (left) on FA (fractional anisotropy) skeleton (from dMRI data)
1736	IDP_dMRI_TBSS_L2_Fornix_cres+Stria_terminalis_R		WM tract diffusivity	Mean L2 in fornix cres+stria terminalis (right) on FA (fractional anisotropy) skeleton (from dMRI data)
1737	IDP_dMRI_TBSS_L2_Fornix_cres+Stria_terminalis_L		WM tract diffusivity	Mean L2 in fornix cres+stria terminalis (left) on FA (fractional anisotropy) skeleton (from dMRI data)
1738	IDP_dMRI_TBSS_L2_Superior_longitudinal_fasciculus_R		WM tract diffusivity	Mean L2 in superior longitudinal fasciculus (right) on FA (fractional anisotropy) skeleton (from dMRI data)
1739	IDP_dMRI_TBSS_L2_Superior_longitudinal_fasciculus_L		WM tract diffusivity	Mean L2 in superior longitudinal fasciculus (left) on FA (fractional anisotropy) skeleton (from dMRI data)
1740	IDP_dMRI_TBSS_L2_Superior_fronto-occipital_fasciculus_R		WM tract diffusivity	Mean L2 in superior fronto-occipital fasciculus (right) on FA (fractional anisotropy) skeleton (from dMRI data)
1741	IDP_dMRI_TBSS_L2_Superior_fronto-occipital_fasciculus_L		WM tract diffusivity	Mean L2 in superior fronto-occipital fasciculus (left) on FA (fractional anisotropy) skeleton (from dMRI data)
1742	IDP_dMRI_TBSS_L2_Uncinate_fasciculus_R		WM tract diffusivity	Mean L2 in uncinate fasciculus (right) on FA (fractional anisotropy) skeleton (from dMRI data)
1743	IDP_dMRI_TBSS_L2_Uncinate_fasciculus_L		WM tract diffusivity	Mean L2 in uncinate fasciculus (left) on FA (fractional anisotropy) skeleton (from dMRI data)
1744	IDP_dMRI_TBSS_L2_Tapetum_R		WM tract diffusivity	Mean L2 in tapetum (right) on FA (fractional anisotropy) skeleton (from dMRI data)
1745	IDP_dMRI_TBSS_L2_Tapetum_L		WM tract diffusivity	Mean L2 in tapetum (left) on FA (fractional anisotropy) skeleton (from dMRI data)
1746	IDP_dMRI_TBSS_L3_Middle_cerebellar_peduncle		WM tract diffusivity	Mean L3 in middle cerebellar peduncle on FA (fractional anisotropy) skeleton (from dMRI data)
1747	IDP_dMRI_TBSS_L3_Pontine_crossing_tract		WM tract diffusivity	Mean L3 in pontine crossing tract on FA (fractional anisotropy) skeleton (from dMRI data)
1748	IDP_dMRI_TBSS_L3_Genu_of_corpus_callosum		WM tract diffusivity	Mean L3 in genu of corpus callosum on FA (fractional anisotropy) skeleton (from dMRI data)
1749	IDP_dMRI_TBSS_L3_Body_of_corpus_callosum		WM tract diffusivity	Mean L3 in body of corpus callosum on FA (fractional anisotropy) skeleton (from dMRI data)
1750	IDP_dMRI_TBSS_L3_Splenium_of_corpus_callosum		WM tract diffusivity	Mean L3 in splenium of corpus callosum on FA (fractional anisotropy) skeleton (from dMRI data)
1751	IDP_dMRI_TBSS_L3_Fornix		WM tract diffusivity	Mean L3 in fornix on FA (fractional anisotropy) skeleton (from dMRI data)
1752	IDP_dMRI_TBSS_L3_Corticospinal_tract_R		WM tract diffusivity	Mean L3 in corticospinal tract (right) on FA (fractional anisotropy) skeleton (from dMRI data)
1753	IDP_dMRI_TBSS_L3_Corticospinal_tract_L		WM tract diffusivity	Mean L3 in corticospinal tract (left) on FA (fractional anisotropy) skeleton (from dMRI data)
1754	IDP_dMRI_TBSS_L3_Medial_lemniscus_R		WM tract diffusivity	Mean L3 in medial lemniscus (right) on FA (fractional anisotropy) skeleton (from dMRI data)
1755	IDP_dMRI_TBSS_L3_Medial_lemniscus_L		WM tract diffusivity	Mean L3 in medial lemniscus (left) on FA (fractional anisotropy) skeleton (from dMRI data)
1756	IDP_dMRI_TBSS_L3_Inferior_cerebellar_peduncle_R		WM tract diffusivity	Mean L3 in inferior cerebellar peduncle (right) on FA (fractional anisotropy) skeleton (from dMRI data)
1757	IDP_dMRI_TBSS_L3_Inferior_cerebellar_peduncle_L		WM tract diffusivity	Mean L3 in inferior cerebellar peduncle (left) on FA (fractional anisotropy) skeleton (from dMRI data)
1758	IDP_dMRI_TBSS_L3_Superior_cerebellar_peduncle_R		WM tract diffusivity	Mean L3 in superior cerebellar peduncle (right) on FA (fractional anisotropy) skeleton (from dMRI data)
1759	IDP_dMRI_TBSS_L3_Superior_cerebellar_peduncle_L		WM tract diffusivity	Mean L3 in superior cerebellar peduncle (left) on FA (fractional anisotropy) skeleton (from dMRI data)
1760	IDP_dMRI_TBSS_L3_Cerebral_peduncle_R		WM tract diffusivity	Mean L3 in cerebral peduncle (right) on FA (fractional anisotropy) skeleton (from dMRI data)
1761	IDP_dMRI_TBSS_L3_Cerebral_peduncle_L		WM tract diffusivity	Mean L3 in cerebral peduncle (left) on FA (fractional anisotropy) skeleton (from dMRI data)
1762	IDP_dMRI_TBSS_L3_Anterior_limb_of_internal_capsule_R		WM tract diffusivity	Mean L3 in anterior limb of internal capsule (right) on FA (fractional anisotropy) skeleton (from dMRI data)
1763	IDP_dMRI_TBSS_L3_Anterior_limb_of_internal_capsule_L		WM tract diffusivity	Mean L3 in anterior limb of internal capsule (left) on FA (fractional anisotropy) skeleton (from dMRI data)
1764	IDP_dMRI_TBSS_L3_Posterior_limb_of_internal_capsule_R		WM tract diffusivity	Mean L3 in posterior limb of internal capsule (right) on FA (fractional anisotropy) skeleton (from dMRI data)
1765	IDP_dMRI_TBSS_L3_Posterior_limb_of_internal_capsule_L		WM tract diffusivity	Mean L3 in posterior limb of internal capsule (left) on FA (fractional anisotropy) skeleton (from dMRI data)
1766	IDP_dMRI_TBSS_L3_Retrolenticular_part_of_internal_capsule_R		WM tract diffusivity	Mean L3 in retrolenticular part of internal capsule (right) on FA (fractional anisotropy) skeleton (from dMRI data)
1767	IDP_dMRI_TBSS_L3_Retrolenticular_part_of_internal_capsule_L		WM tract diffusivity	Mean L3 in retrolenticular part of internal capsule (left) on FA (fractional anisotropy) skeleton (from dMRI data)
1768	IDP_dMRI_TBSS_L3_Anterior_corona_radiata_R		WM tract diffusivity	Mean L3 in anterior corona radiata (right) on FA (fractional anisotropy) skeleton (from dMRI data)
1769	IDP_dMRI_TBSS_L3_Anterior_corona_radiata_L		WM tract diffusivity	Mean L3 in anterior corona radiata (left) on FA (fractional anisotropy) skeleton (from dMRI data)
1770	IDP_dMRI_TBSS_L3_Superior_corona_radiata_R		WM tract diffusivity	Mean L3 in superior corona radiata (right) on FA (fractional anisotropy) skeleton (from dMRI data)
1771	IDP_dMRI_TBSS_L3_Superior_corona_radiata_L		WM tract diffusivity	Mean L3 in superior corona radiata (left) on FA (fractional anisotropy) skeleton (from dMRI data)
1772	IDP_dMRI_TBSS_L3_Posterior_corona_radiata_R		WM tract diffusivity	Mean L3 in posterior corona radiata (right) on FA (fractional anisotropy) skeleton (from dMRI data)
1773	IDP_dMRI_TBSS_L3_Posterior_corona_radiata_L		WM tract diffusivity	Mean L3 in posterior corona radiata (left) on FA (fractional anisotropy) skeleton (from dMRI data)
1774	IDP_dMRI_TBSS_L3_Posterior_thalamic_radiation_R		WM tract diffusivity	Mean L3 in posterior thalamic radiation (right) on FA (fractional anisotropy) skeleton (from dMRI data)
1775	IDP_dMRI_TBSS_L3_Posterior_thalamic_radiation_L		WM tract diffusivity	Mean L3 in posterior thalamic radiation (left) on FA (fractional anisotropy) skeleton (from dMRI data)
1776	IDP_dMRI_TBSS_L3_Sagittal_stratum_R		WM tract diffusivity	Mean L3 in sagittal stratum (right) on FA (fractional anisotropy) skeleton (from dMRI data)
1777	IDP_dMRI_TBSS_L3_Sagittal_stratum_L		WM tract diffusivity	Mean L3 in sagittal stratum (left) on FA (fractional anisotropy) skeleton (from dMRI data)
1778	IDP_dMRI_TBSS_L3_External_capsule_R		WM tract diffusivity	Mean L3 in external capsule (right) on FA (fractional anisotropy) skeleton (from dMRI data)
1779	IDP_dMRI_TBSS_L3_External_capsule_L		WM tract diffusivity	Mean L3 in external capsule (left) on FA (fractional anisotropy) skeleton (from dMRI data)
1780	IDP_dMRI_TBSS_L3_Cingulum_cingulate_gyrus_R		WM tract diffusivity	Mean L3 in cingulum cingulate gyrus (right) on FA (fractional anisotropy) skeleton (from dMRI data)
1781	IDP_dMRI_TBSS_L3_Cingulum_cingulate_gyrus_L		WM tract diffusivity	Mean L3 in cingulum cingulate gyrus (left) on FA (fractional anisotropy) skeleton (from dMRI data)
1782	IDP_dMRI_TBSS_L3_Cingulum_hippocampus_R		WM tract diffusivity	Mean L3 in cingulum hippocampus (right) on FA (fractional anisotropy) skeleton (from dMRI data)
1783	IDP_dMRI_TBSS_L3_Cingulum_hippocampus_L		WM tract diffusivity	Mean L3 in cingulum hippocampus (left) on FA (fractional anisotropy) skeleton (from dMRI data)
1784	IDP_dMRI_TBSS_L3_Fornix_cres+Stria_terminalis_R		WM tract diffusivity	Mean L3 in fornix cres+stria terminalis (right) on FA (fractional anisotropy) skeleton (from dMRI data)
1785	IDP_dMRI_TBSS_L3_Fornix_cres+Stria_terminalis_L		WM tract diffusivity	Mean L3 in fornix cres+stria terminalis (left) on FA (fractional anisotropy) skeleton (from dMRI data)
1786	IDP_dMRI_TBSS_L3_Superior_longitudinal_fasciculus_R		WM tract diffusivity	Mean L3 in superior longitudinal fasciculus (right) on FA (fractional anisotropy) skeleton (from dMRI data)
1787	IDP_dMRI_TBSS_L3_Superior_longitudinal_fasciculus_L		WM tract diffusivity	Mean L3 in superior longitudinal fasciculus (left) on FA (fractional anisotropy) skeleton (from dMRI data)
1788	IDP_dMRI_TBSS_L3_Superior_fronto-occipital_fasciculus_R		WM tract diffusivity	Mean L3 in superior fronto-occipital fasciculus (right) on FA (fractional anisotropy) skeleton (from dMRI data)
1789	IDP_dMRI_TBSS_L3_Superior_fronto-occipital_fasciculus_L		WM tract diffusivity	Mean L3 in superior fronto-occipital fasciculus (left) on FA (fractional anisotropy) skeleton (from dMRI data)
1790	IDP_dMRI_TBSS_L3_Uncinate_fasciculus_R		WM tract diffusivity	Mean L3 in uncinate fasciculus (right) on FA (fractional anisotropy) skeleton (from dMRI data)
1791	IDP_dMRI_TBSS_L3_Uncinate_fasciculus_L		WM tract diffusivity	Mean L3 in uncinate fasciculus (left) on FA (fractional anisotropy) skeleton (from dMRI data)
1792	IDP_dMRI_TBSS_L3_Tapetum_R		WM tract diffusivity	Mean L3 in tapetum (right) on FA (fractional anisotropy) skeleton (from dMRI data)
1793	IDP_dMRI_TBSS_L3_Tapetum_L		WM tract diffusivity	Mean L3 in tapetum (left) on FA (fractional anisotropy) skeleton (from dMRI data)
1794	IDP_dMRI_ProbtrackX_MD_ar_l		WM tract diffusivity	Weighted-mean MD (mean diffusivity) in tract left acoustic radiation (from dMRI data)
1795	IDP_dMRI_ProbtrackX_MD_ar_r		WM tract diffusivity	Weighted-mean MD (mean diffusivity) in tract right acoustic radiation (from dMRI data)
1796	IDP_dMRI_ProbtrackX_MD_atr_l		WM tract diffusivity	Weighted-mean MD (mean diffusivity) in tract left anterior thalamic radiation (from dMRI data)
1797	IDP_dMRI_ProbtrackX_MD_atr_r		WM tract diffusivity	Weighted-mean MD (mean diffusivity) in tract right anterior thalamic radiation (from dMRI data)
1798	IDP_dMRI_ProbtrackX_MD_cgc_l		WM tract diffusivity	Weighted-mean MD (mean diffusivity) in tract left cingulate gyrus part of cingulum (from dMRI data)
1799	IDP_dMRI_ProbtrackX_MD_cgc_r		WM tract diffusivity	Weighted-mean MD (mean diffusivity) in tract right cingulate gyrus part of cingulum (from dMRI data)
1800	IDP_dMRI_ProbtrackX_MD_cgh_l		WM tract diffusivity	Weighted-mean MD (mean diffusivity) in tract left parahippocampal part of cingulum (from dMRI data)
1801	IDP_dMRI_ProbtrackX_MD_cgh_r		WM tract diffusivity	Weighted-mean MD (mean diffusivity) in tract right parahippocampal part of cingulum (from dMRI data)
1802	IDP_dMRI_ProbtrackX_MD_cst_l		WM tract diffusivity	Weighted-mean MD (mean diffusivity) in tract left corticospinal tract (from dMRI data)
1803	IDP_dMRI_ProbtrackX_MD_cst_r		WM tract diffusivity	Weighted-mean MD (mean diffusivity) in tract right corticospinal tract (from dMRI data)
1804	IDP_dMRI_ProbtrackX_MD_fma		WM tract diffusivity	Weighted-mean MD (mean diffusivity) in tract forceps major (from dMRI data)
1805	IDP_dMRI_ProbtrackX_MD_fmi		WM tract diffusivity	Weighted-mean MD (mean diffusivity) in tract forceps minor (from dMRI data)
1806	IDP_dMRI_ProbtrackX_MD_ifo_l		WM tract diffusivity	Weighted-mean MD (mean diffusivity) in tract left inferior fronto-occipital fasciculus (from dMRI data)
1807	IDP_dMRI_ProbtrackX_MD_ifo_r		WM tract diffusivity	Weighted-mean MD (mean diffusivity) in tract right inferior fronto-occipital fasciculus (from dMRI data)
1808	IDP_dMRI_ProbtrackX_MD_ilf_l		WM tract diffusivity	Weighted-mean MD (mean diffusivity) in tract left inferior longitudinal fasciculus (from dMRI data)
1809	IDP_dMRI_ProbtrackX_MD_ilf_r		WM tract diffusivity	Weighted-mean MD (mean diffusivity) in tract right inferior longitudinal fasciculus (from dMRI data)
1810	IDP_dMRI_ProbtrackX_MD_mcp		WM tract diffusivity	Weighted-mean MD (mean diffusivity) in tract middle cerebellar peduncle (from dMRI data)
1811	IDP_dMRI_ProbtrackX_MD_ml_l		WM tract diffusivity	Weighted-mean MD (mean diffusivity) in tract left medial lemniscus (from dMRI data)
1812	IDP_dMRI_ProbtrackX_MD_ml_r		WM tract diffusivity	Weighted-mean MD (mean diffusivity) in tract right medial lemniscus (from dMRI data)
1813	IDP_dMRI_ProbtrackX_MD_ptr_l		WM tract diffusivity	Weighted-mean MD (mean diffusivity) in tract left posterior thalamic radiation (from dMRI data)
1814	IDP_dMRI_ProbtrackX_MD_ptr_r		WM tract diffusivity	Weighted-mean MD (mean diffusivity) in tract right posterior thalamic radiation (from dMRI data)
1815	IDP_dMRI_ProbtrackX_MD_slf_l		WM tract diffusivity	Weighted-mean MD (mean diffusivity) in tract left superior longitudinal fasciculus (from dMRI data)
1816	IDP_dMRI_ProbtrackX_MD_slf_r		WM tract diffusivity	Weighted-mean MD (mean diffusivity) in tract right superior longitudinal fasciculus (from dMRI data)
1817	IDP_dMRI_ProbtrackX_MD_str_l		WM tract diffusivity	Weighted-mean MD (mean diffusivity) in tract left superior thalamic radiation (from dMRI data)
1818	IDP_dMRI_ProbtrackX_MD_str_r		WM tract diffusivity	Weighted-mean MD (mean diffusivity) in tract right superior thalamic radiation (from dMRI data)
1819	IDP_dMRI_ProbtrackX_MD_unc_l		WM tract diffusivity	Weighted-mean MD (mean diffusivity) in tract left uncinate fasciculus (from dMRI data)
1820	IDP_dMRI_ProbtrackX_MD_unc_r		WM tract diffusivity	Weighted-mean MD (mean diffusivity) in tract right uncinate fasciculus (from dMRI data)
1821	IDP_dMRI_ProbtrackX_L1_ar_l		WM tract diffusivity	Weighted-mean L1 in tract left acoustic radiation (from dMRI data)
1822	IDP_dMRI_ProbtrackX_L1_ar_r		WM tract diffusivity	Weighted-mean L1 in tract right acoustic radiation (from dMRI data)
1823	IDP_dMRI_ProbtrackX_L1_atr_l		WM tract diffusivity	Weighted-mean L1 in tract left anterior thalamic radiation (from dMRI data)
1824	IDP_dMRI_ProbtrackX_L1_atr_r		WM tract diffusivity	Weighted-mean L1 in tract right anterior thalamic radiation (from dMRI data)
1825	IDP_dMRI_ProbtrackX_L1_cgc_l		WM tract diffusivity	Weighted-mean L1 in tract left cingulate gyrus part of cingulum (from dMRI data)
1826	IDP_dMRI_ProbtrackX_L1_cgc_r		WM tract diffusivity	Weighted-mean L1 in tract right cingulate gyrus part of cingulum (from dMRI data)
1827	IDP_dMRI_ProbtrackX_L1_cgh_l		WM tract diffusivity	Weighted-mean L1 in tract left parahippocampal part of cingulum (from dMRI data)
1828	IDP_dMRI_ProbtrackX_L1_cgh_r		WM tract diffusivity	Weighted-mean L1 in tract right parahippocampal part of cingulum (from dMRI data)
1829	IDP_dMRI_ProbtrackX_L1_cst_l		WM tract diffusivity	Weighted-mean L1 in tract left corticospinal tract (from dMRI data)
1830	IDP_dMRI_ProbtrackX_L1_cst_r		WM tract diffusivity	Weighted-mean L1 in tract right corticospinal tract (from dMRI data)
1831	IDP_dMRI_ProbtrackX_L1_fma		WM tract diffusivity	Weighted-mean L1 in tract forceps major (from dMRI data)
1832	IDP_dMRI_ProbtrackX_L1_fmi		WM tract diffusivity	Weighted-mean L1 in tract forceps minor (from dMRI data)
1833	IDP_dMRI_ProbtrackX_L1_ifo_l		WM tract diffusivity	Weighted-mean L1 in tract left inferior fronto-occipital fasciculus (from dMRI data)
1834	IDP_dMRI_ProbtrackX_L1_ifo_r		WM tract diffusivity	Weighted-mean L1 in tract right inferior fronto-occipital fasciculus (from dMRI data)
1835	IDP_dMRI_ProbtrackX_L1_ilf_l		WM tract diffusivity	Weighted-mean L1 in tract left inferior longitudinal fasciculus (from dMRI data)
1836	IDP_dMRI_ProbtrackX_L1_ilf_r		WM tract diffusivity	Weighted-mean L1 in tract right inferior longitudinal fasciculus (from dMRI data)
1837	IDP_dMRI_ProbtrackX_L1_mcp		WM tract diffusivity	Weighted-mean L1 in tract middle cerebellar peduncle (from dMRI data)
1838	IDP_dMRI_ProbtrackX_L1_ml_l		WM tract diffusivity	Weighted-mean L1 in tract left medial lemniscus (from dMRI data)
1839	IDP_dMRI_ProbtrackX_L1_ml_r		WM tract diffusivity	Weighted-mean L1 in tract right medial lemniscus (from dMRI data)
1840	IDP_dMRI_ProbtrackX_L1_ptr_l		WM tract diffusivity	Weighted-mean L1 in tract left posterior thalamic radiation (from dMRI data)
1841	IDP_dMRI_ProbtrackX_L1_ptr_r		WM tract diffusivity	Weighted-mean L1 in tract right posterior thalamic radiation (from dMRI data)
1842	IDP_dMRI_ProbtrackX_L1_slf_l		WM tract diffusivity	Weighted-mean L1 in tract left superior longitudinal fasciculus (from dMRI data)
1843	IDP_dMRI_ProbtrackX_L1_slf_r		WM tract diffusivity	Weighted-mean L1 in tract right superior longitudinal fasciculus (from dMRI data)
1844	IDP_dMRI_ProbtrackX_L1_str_l		WM tract diffusivity	Weighted-mean L1 in tract left superior thalamic radiation (from dMRI data)
1845	IDP_dMRI_ProbtrackX_L1_str_r		WM tract diffusivity	Weighted-mean L1 in tract right superior thalamic radiation (from dMRI data)
1846	IDP_dMRI_ProbtrackX_L1_unc_l		WM tract diffusivity	Weighted-mean L1 in tract left uncinate fasciculus (from dMRI data)
1847	IDP_dMRI_ProbtrackX_L1_unc_r		WM tract diffusivity	Weighted-mean L1 in tract right uncinate fasciculus (from dMRI data)
1848	IDP_dMRI_ProbtrackX_L2_ar_l		WM tract diffusivity	Weighted-mean L2 in tract left acoustic radiation (from dMRI data)
1849	IDP_dMRI_ProbtrackX_L2_ar_r		WM tract diffusivity	Weighted-mean L2 in tract right acoustic radiation (from dMRI data)
1850	IDP_dMRI_ProbtrackX_L2_atr_l		WM tract diffusivity	Weighted-mean L2 in tract left anterior thalamic radiation (from dMRI data)
1851	IDP_dMRI_ProbtrackX_L2_atr_r		WM tract diffusivity	Weighted-mean L2 in tract right anterior thalamic radiation (from dMRI data)
1852	IDP_dMRI_ProbtrackX_L2_cgc_l		WM tract diffusivity	Weighted-mean L2 in tract left cingulate gyrus part of cingulum (from dMRI data)
1853	IDP_dMRI_ProbtrackX_L2_cgc_r		WM tract diffusivity	Weighted-mean L2 in tract right cingulate gyrus part of cingulum (from dMRI data)
1854	IDP_dMRI_ProbtrackX_L2_cgh_l		WM tract diffusivity	Weighted-mean L2 in tract left parahippocampal part of cingulum (from dMRI data)
1855	IDP_dMRI_ProbtrackX_L2_cgh_r		WM tract diffusivity	Weighted-mean L2 in tract right parahippocampal part of cingulum (from dMRI data)
1856	IDP_dMRI_ProbtrackX_L2_cst_l		WM tract diffusivity	Weighted-mean L2 in tract left corticospinal tract (from dMRI data)
1857	IDP_dMRI_ProbtrackX_L2_cst_r		WM tract diffusivity	Weighted-mean L2 in tract right corticospinal tract (from dMRI data)
1858	IDP_dMRI_ProbtrackX_L2_fma		WM tract diffusivity	Weighted-mean L2 in tract forceps major (from dMRI data)
1859	IDP_dMRI_ProbtrackX_L2_fmi		WM tract diffusivity	Weighted-mean L2 in tract forceps minor (from dMRI data)
1860	IDP_dMRI_ProbtrackX_L2_ifo_l		WM tract diffusivity	Weighted-mean L2 in tract left inferior fronto-occipital fasciculus (from dMRI data)
1861	IDP_dMRI_ProbtrackX_L2_ifo_r		WM tract diffusivity	Weighted-mean L2 in tract right inferior fronto-occipital fasciculus (from dMRI data)
1862	IDP_dMRI_ProbtrackX_L2_ilf_l		WM tract diffusivity	Weighted-mean L2 in tract left inferior longitudinal fasciculus (from dMRI data)
1863	IDP_dMRI_ProbtrackX_L2_ilf_r		WM tract diffusivity	Weighted-mean L2 in tract right inferior longitudinal fasciculus (from dMRI data)
1864	IDP_dMRI_ProbtrackX_L2_mcp		WM tract diffusivity	Weighted-mean L2 in tract middle cerebellar peduncle (from dMRI data)
1865	IDP_dMRI_ProbtrackX_L2_ml_l		WM tract diffusivity	Weighted-mean L2 in tract left medial lemniscus (from dMRI data)
1866	IDP_dMRI_ProbtrackX_L2_ml_r		WM tract diffusivity	Weighted-mean L2 in tract right medial lemniscus (from dMRI data)
1867	IDP_dMRI_ProbtrackX_L2_ptr_l		WM tract diffusivity	Weighted-mean L2 in tract left posterior thalamic radiation (from dMRI data)
1868	IDP_dMRI_ProbtrackX_L2_ptr_r		WM tract diffusivity	Weighted-mean L2 in tract right posterior thalamic radiation (from dMRI data)
1869	IDP_dMRI_ProbtrackX_L2_slf_l		WM tract diffusivity	Weighted-mean L2 in tract left superior longitudinal fasciculus (from dMRI data)
1870	IDP_dMRI_ProbtrackX_L2_slf_r		WM tract diffusivity	Weighted-mean L2 in tract right superior longitudinal fasciculus (from dMRI data)
1871	IDP_dMRI_ProbtrackX_L2_str_l		WM tract diffusivity	Weighted-mean L2 in tract left superior thalamic radiation (from dMRI data)
1872	IDP_dMRI_ProbtrackX_L2_str_r		WM tract diffusivity	Weighted-mean L2 in tract right superior thalamic radiation (from dMRI data)
1873	IDP_dMRI_ProbtrackX_L2_unc_l		WM tract diffusivity	Weighted-mean L2 in tract left uncinate fasciculus (from dMRI data)
1874	IDP_dMRI_ProbtrackX_L2_unc_r		WM tract diffusivity	Weighted-mean L2 in tract right uncinate fasciculus (from dMRI data)
1875	IDP_dMRI_ProbtrackX_L3_ar_l		WM tract diffusivity	Weighted-mean L3 in tract left acoustic radiation (from dMRI data)
1876	IDP_dMRI_ProbtrackX_L3_ar_r		WM tract diffusivity	Weighted-mean L3 in tract right acoustic radiation (from dMRI data)
1877	IDP_dMRI_ProbtrackX_L3_atr_l		WM tract diffusivity	Weighted-mean L3 in tract left anterior thalamic radiation (from dMRI data)
1878	IDP_dMRI_ProbtrackX_L3_atr_r		WM tract diffusivity	Weighted-mean L3 in tract right anterior thalamic radiation (from dMRI data)
1879	IDP_dMRI_ProbtrackX_L3_cgc_l		WM tract diffusivity	Weighted-mean L3 in tract left cingulate gyrus part of cingulum (from dMRI data)
1880	IDP_dMRI_ProbtrackX_L3_cgc_r		WM tract diffusivity	Weighted-mean L3 in tract right cingulate gyrus part of cingulum (from dMRI data)
1881	IDP_dMRI_ProbtrackX_L3_cgh_l		WM tract diffusivity	Weighted-mean L3 in tract left parahippocampal part of cingulum (from dMRI data)
1882	IDP_dMRI_ProbtrackX_L3_cgh_r		WM tract diffusivity	Weighted-mean L3 in tract right parahippocampal part of cingulum (from dMRI data)
1883	IDP_dMRI_ProbtrackX_L3_cst_l		WM tract diffusivity	Weighted-mean L3 in tract left corticospinal tract (from dMRI data)
1884	IDP_dMRI_ProbtrackX_L3_cst_r		WM tract diffusivity	Weighted-mean L3 in tract right corticospinal tract (from dMRI data)
1885	IDP_dMRI_ProbtrackX_L3_fma		WM tract diffusivity	Weighted-mean L3 in tract forceps major (from dMRI data)
1886	IDP_dMRI_ProbtrackX_L3_fmi		WM tract diffusivity	Weighted-mean L3 in tract forceps minor (from dMRI data)
1887	IDP_dMRI_ProbtrackX_L3_ifo_l		WM tract diffusivity	Weighted-mean L3 in tract left inferior fronto-occipital fasciculus (from dMRI data)
1888	IDP_dMRI_ProbtrackX_L3_ifo_r		WM tract diffusivity	Weighted-mean L3 in tract right inferior fronto-occipital fasciculus (from dMRI data)
1889	IDP_dMRI_ProbtrackX_L3_ilf_l		WM tract diffusivity	Weighted-mean L3 in tract left inferior longitudinal fasciculus (from dMRI data)
1890	IDP_dMRI_ProbtrackX_L3_ilf_r		WM tract diffusivity	Weighted-mean L3 in tract right inferior longitudinal fasciculus (from dMRI data)
1891	IDP_dMRI_ProbtrackX_L3_mcp		WM tract diffusivity	Weighted-mean L3 in tract middle cerebellar peduncle (from dMRI data)
1892	IDP_dMRI_ProbtrackX_L3_ml_l		WM tract diffusivity	Weighted-mean L3 in tract left medial lemniscus (from dMRI data)
1893	IDP_dMRI_ProbtrackX_L3_ml_r		WM tract diffusivity	Weighted-mean L3 in tract right medial lemniscus (from dMRI data)
1894	IDP_dMRI_ProbtrackX_L3_ptr_l		WM tract diffusivity	Weighted-mean L3 in tract left posterior thalamic radiation (from dMRI data)
1895	IDP_dMRI_ProbtrackX_L3_ptr_r		WM tract diffusivity	Weighted-mean L3 in tract right posterior thalamic radiation (from dMRI data)
1896	IDP_dMRI_ProbtrackX_L3_slf_l		WM tract diffusivity	Weighted-mean L3 in tract left superior longitudinal fasciculus (from dMRI data)
1897	IDP_dMRI_ProbtrackX_L3_slf_r		WM tract diffusivity	Weighted-mean L3 in tract right superior longitudinal fasciculus (from dMRI data)
1898	IDP_dMRI_ProbtrackX_L3_str_l		WM tract diffusivity	Weighted-mean L3 in tract left superior thalamic radiation (from dMRI data)
1899	IDP_dMRI_ProbtrackX_L3_str_r		WM tract diffusivity	Weighted-mean L3 in tract right superior thalamic radiation (from dMRI data)
1900	IDP_dMRI_ProbtrackX_L3_unc_l		WM tract diffusivity	Weighted-mean L3 in tract left uncinate fasciculus (from dMRI data)
1901	IDP_dMRI_ProbtrackX_L3_unc_r		WM tract diffusivity	Weighted-mean L3 in tract right uncinate fasciculus (from dMRI data)
1902	IDP_dMRI_TBSS_ICVF_Middle_cerebellar_peduncle		WM tract ICVF	Mean ICVF (intra-cellular volume fraction) in middle cerebellar peduncle on FA (fractional anisotropy) skeleton (from dMRI data)
1903	IDP_dMRI_TBSS_ICVF_Pontine_crossing_tract		WM tract ICVF	Mean ICVF (intra-cellular volume fraction) in pontine crossing tract on FA (fractional anisotropy) skeleton (from dMRI data)
1904	IDP_dMRI_TBSS_ICVF_Genu_of_corpus_callosum		WM tract ICVF	Mean ICVF (intra-cellular volume fraction) in genu of corpus callosum on FA (fractional anisotropy) skeleton (from dMRI data)
1905	IDP_dMRI_TBSS_ICVF_Body_of_corpus_callosum		WM tract ICVF	Mean ICVF (intra-cellular volume fraction) in body of corpus callosum on FA (fractional anisotropy) skeleton (from dMRI data)
1906	IDP_dMRI_TBSS_ICVF_Splenium_of_corpus_callosum		WM tract ICVF	Mean ICVF (intra-cellular volume fraction) in splenium of corpus callosum on FA (fractional anisotropy) skeleton (from dMRI data)
1907	IDP_dMRI_TBSS_ICVF_Fornix		WM tract ICVF	Mean ICVF (intra-cellular volume fraction) in fornix on FA (fractional anisotropy) skeleton (from dMRI data)
1908	IDP_dMRI_TBSS_ICVF_Corticospinal_tract_R		WM tract ICVF	Mean ICVF (intra-cellular volume fraction) in corticospinal tract (right) on FA (fractional anisotropy) skeleton (from dMRI data)
1909	IDP_dMRI_TBSS_ICVF_Corticospinal_tract_L		WM tract ICVF	Mean ICVF (intra-cellular volume fraction) in corticospinal tract (left) on FA (fractional anisotropy) skeleton (from dMRI data)
1910	IDP_dMRI_TBSS_ICVF_Medial_lemniscus_R		WM tract ICVF	Mean ICVF (intra-cellular volume fraction) in medial lemniscus (right) on FA (fractional anisotropy) skeleton (from dMRI data)
1911	IDP_dMRI_TBSS_ICVF_Medial_lemniscus_L		WM tract ICVF	Mean ICVF (intra-cellular volume fraction) in medial lemniscus (left) on FA (fractional anisotropy) skeleton (from dMRI data)
1912	IDP_dMRI_TBSS_ICVF_Inferior_cerebellar_peduncle_R		WM tract ICVF	Mean ICVF (intra-cellular volume fraction) in inferior cerebellar peduncle (right) on FA (fractional anisotropy) skeleton (from dMRI data)
1913	IDP_dMRI_TBSS_ICVF_Inferior_cerebellar_peduncle_L		WM tract ICVF	Mean ICVF (intra-cellular volume fraction) in inferior cerebellar peduncle (left) on FA (fractional anisotropy) skeleton (from dMRI data)
1914	IDP_dMRI_TBSS_ICVF_Superior_cerebellar_peduncle_R		WM tract ICVF	Mean ICVF (intra-cellular volume fraction) in superior cerebellar peduncle (right) on FA (fractional anisotropy) skeleton (from dMRI data)
1915	IDP_dMRI_TBSS_ICVF_Superior_cerebellar_peduncle_L		WM tract ICVF	Mean ICVF (intra-cellular volume fraction) in superior cerebellar peduncle (left) on FA (fractional anisotropy) skeleton (from dMRI data)
1916	IDP_dMRI_TBSS_ICVF_Cerebral_peduncle_R		WM tract ICVF	Mean ICVF (intra-cellular volume fraction) in cerebral peduncle (right) on FA (fractional anisotropy) skeleton (from dMRI data)
1917	IDP_dMRI_TBSS_ICVF_Cerebral_peduncle_L		WM tract ICVF	Mean ICVF (intra-cellular volume fraction) in cerebral peduncle (left) on FA (fractional anisotropy) skeleton (from dMRI data)
1918	IDP_dMRI_TBSS_ICVF_Anterior_limb_of_internal_capsule_R		WM tract ICVF	Mean ICVF (intra-cellular volume fraction) in anterior limb of internal capsule (right) on FA (fractional anisotropy) skeleton (from dMRI data)
1919	IDP_dMRI_TBSS_ICVF_Anterior_limb_of_internal_capsule_L		WM tract ICVF	Mean ICVF (intra-cellular volume fraction) in anterior limb of internal capsule (left) on FA (fractional anisotropy) skeleton (from dMRI data)
1920	IDP_dMRI_TBSS_ICVF_Posterior_limb_of_internal_capsule_R		WM tract ICVF	Mean ICVF (intra-cellular volume fraction) in posterior limb of internal capsule (right) on FA (fractional anisotropy) skeleton (from dMRI data)
1921	IDP_dMRI_TBSS_ICVF_Posterior_limb_of_internal_capsule_L		WM tract ICVF	Mean ICVF (intra-cellular volume fraction) in posterior limb of internal capsule (left) on FA (fractional anisotropy) skeleton (from dMRI data)
1922	IDP_dMRI_TBSS_ICVF_Retrolenticular_part_of_internal_capsule_R		WM tract ICVF	Mean ICVF (intra-cellular volume fraction) in retrolenticular part of internal capsule (right) on FA (fractional anisotropy) skeleton (from dMRI data)
1923	IDP_dMRI_TBSS_ICVF_Retrolenticular_part_of_internal_capsule_L		WM tract ICVF	Mean ICVF (intra-cellular volume fraction) in retrolenticular part of internal capsule (left) on FA (fractional anisotropy) skeleton (from dMRI data)
1924	IDP_dMRI_TBSS_ICVF_Anterior_corona_radiata_R		WM tract ICVF	Mean ICVF (intra-cellular volume fraction) in anterior corona radiata (right) on FA (fractional anisotropy) skeleton (from dMRI data)
1925	IDP_dMRI_TBSS_ICVF_Anterior_corona_radiata_L		WM tract ICVF	Mean ICVF (intra-cellular volume fraction) in anterior corona radiata (left) on FA (fractional anisotropy) skeleton (from dMRI data)
1926	IDP_dMRI_TBSS_ICVF_Superior_corona_radiata_R		WM tract ICVF	Mean ICVF (intra-cellular volume fraction) in superior corona radiata (right) on FA (fractional anisotropy) skeleton (from dMRI data)
1927	IDP_dMRI_TBSS_ICVF_Superior_corona_radiata_L		WM tract ICVF	Mean ICVF (intra-cellular volume fraction) in superior corona radiata (left) on FA (fractional anisotropy) skeleton (from dMRI data)
1928	IDP_dMRI_TBSS_ICVF_Posterior_corona_radiata_R		WM tract ICVF	Mean ICVF (intra-cellular volume fraction) in posterior corona radiata (right) on FA (fractional anisotropy) skeleton (from dMRI data)
1929	IDP_dMRI_TBSS_ICVF_Posterior_corona_radiata_L		WM tract ICVF	Mean ICVF (intra-cellular volume fraction) in posterior corona radiata (left) on FA (fractional anisotropy) skeleton (from dMRI data)
1930	IDP_dMRI_TBSS_ICVF_Posterior_thalamic_radiation_R		WM tract ICVF	Mean ICVF (intra-cellular volume fraction) in posterior thalamic radiation (right) on FA (fractional anisotropy) skeleton (from dMRI data)
1931	IDP_dMRI_TBSS_ICVF_Posterior_thalamic_radiation_L		WM tract ICVF	Mean ICVF (intra-cellular volume fraction) in posterior thalamic radiation (left) on FA (fractional anisotropy) skeleton (from dMRI data)
1932	IDP_dMRI_TBSS_ICVF_Sagittal_stratum_R		WM tract ICVF	Mean ICVF (intra-cellular volume fraction) in sagittal stratum (right) on FA (fractional anisotropy) skeleton (from dMRI data)
1933	IDP_dMRI_TBSS_ICVF_Sagittal_stratum_L		WM tract ICVF	Mean ICVF (intra-cellular volume fraction) in sagittal stratum (left) on FA (fractional anisotropy) skeleton (from dMRI data)
1934	IDP_dMRI_TBSS_ICVF_External_capsule_R		WM tract ICVF	Mean ICVF (intra-cellular volume fraction) in external capsule (right) on FA (fractional anisotropy) skeleton (from dMRI data)
1935	IDP_dMRI_TBSS_ICVF_External_capsule_L		WM tract ICVF	Mean ICVF (intra-cellular volume fraction) in external capsule (left) on FA (fractional anisotropy) skeleton (from dMRI data)
1936	IDP_dMRI_TBSS_ICVF_Cingulum_cingulate_gyrus_R		WM tract ICVF	Mean ICVF (intra-cellular volume fraction) in cingulum cingulate gyrus (right) on FA (fractional anisotropy) skeleton (from dMRI data)
1937	IDP_dMRI_TBSS_ICVF_Cingulum_cingulate_gyrus_L		WM tract ICVF	Mean ICVF (intra-cellular volume fraction) in cingulum cingulate gyrus (left) on FA (fractional anisotropy) skeleton (from dMRI data)
1938	IDP_dMRI_TBSS_ICVF_Cingulum_hippocampus_R		WM tract ICVF	Mean ICVF (intra-cellular volume fraction) in cingulum hippocampus (right) on FA (fractional anisotropy) skeleton (from dMRI data)
1939	IDP_dMRI_TBSS_ICVF_Cingulum_hippocampus_L		WM tract ICVF	Mean ICVF (intra-cellular volume fraction) in cingulum hippocampus (left) on FA (fractional anisotropy) skeleton (from dMRI data)
1940	IDP_dMRI_TBSS_ICVF_Fornix_cres+Stria_terminalis_R		WM tract ICVF	Mean ICVF (intra-cellular volume fraction) in fornix cres+stria terminalis (right) on FA (fractional anisotropy) skeleton (from dMRI data)
1941	IDP_dMRI_TBSS_ICVF_Fornix_cres+Stria_terminalis_L		WM tract ICVF	Mean ICVF (intra-cellular volume fraction) in fornix cres+stria terminalis (left) on FA (fractional anisotropy) skeleton (from dMRI data)
1942	IDP_dMRI_TBSS_ICVF_Superior_longitudinal_fasciculus_R		WM tract ICVF	Mean ICVF (intra-cellular volume fraction) in superior longitudinal fasciculus (right) on FA (fractional anisotropy) skeleton (from dMRI data)
1943	IDP_dMRI_TBSS_ICVF_Superior_longitudinal_fasciculus_L		WM tract ICVF	Mean ICVF (intra-cellular volume fraction) in superior longitudinal fasciculus (left) on FA (fractional anisotropy) skeleton (from dMRI data)
1944	IDP_dMRI_TBSS_ICVF_Superior_fronto-occipital_fasciculus_R		WM tract ICVF	Mean ICVF (intra-cellular volume fraction) in superior fronto-occipital fasciculus (right) on FA (fractional anisotropy) skeleton (from dMRI data)
1945	IDP_dMRI_TBSS_ICVF_Superior_fronto-occipital_fasciculus_L		WM tract ICVF	Mean ICVF (intra-cellular volume fraction) in superior fronto-occipital fasciculus (left) on FA (fractional anisotropy) skeleton (from dMRI data)
1946	IDP_dMRI_TBSS_ICVF_Uncinate_fasciculus_R		WM tract ICVF	Mean ICVF (intra-cellular volume fraction) in uncinate fasciculus (right) on FA (fractional anisotropy) skeleton (from dMRI data)
1947	IDP_dMRI_TBSS_ICVF_Uncinate_fasciculus_L		WM tract ICVF	Mean ICVF (intra-cellular volume fraction) in uncinate fasciculus (left) on FA (fractional anisotropy) skeleton (from dMRI data)
1948	IDP_dMRI_TBSS_ICVF_Tapetum_R		WM tract ICVF	Mean ICVF (intra-cellular volume fraction) in tapetum (right) on FA (fractional anisotropy) skeleton (from dMRI data)
1949	IDP_dMRI_TBSS_ICVF_Tapetum_L		WM tract ICVF	Mean ICVF (intra-cellular volume fraction) in tapetum (left) on FA (fractional anisotropy) skeleton (from dMRI data)
1950	IDP_dMRI_ProbtrackX_ICVF_ar_l		WM tract ICVF	Weighted-mean ICVF (intra-cellular volume fraction) in tract left acoustic radiation (from dMRI data)
1951	IDP_dMRI_ProbtrackX_ICVF_ar_r		WM tract ICVF	Weighted-mean ICVF (intra-cellular volume fraction) in tract right acoustic radiation (from dMRI data)
1952	IDP_dMRI_ProbtrackX_ICVF_atr_l		WM tract ICVF	Weighted-mean ICVF (intra-cellular volume fraction) in tract left anterior thalamic radiation (from dMRI data)
1953	IDP_dMRI_ProbtrackX_ICVF_atr_r		WM tract ICVF	Weighted-mean ICVF (intra-cellular volume fraction) in tract right anterior thalamic radiation (from dMRI data)
1954	IDP_dMRI_ProbtrackX_ICVF_cgc_l		WM tract ICVF	Weighted-mean ICVF (intra-cellular volume fraction) in tract left cingulate gyrus part of cingulum (from dMRI data)
1955	IDP_dMRI_ProbtrackX_ICVF_cgc_r		WM tract ICVF	Weighted-mean ICVF (intra-cellular volume fraction) in tract right cingulate gyrus part of cingulum (from dMRI data)
1956	IDP_dMRI_ProbtrackX_ICVF_cgh_l		WM tract ICVF	Weighted-mean ICVF (intra-cellular volume fraction) in tract left parahippocampal part of cingulum (from dMRI data)
1957	IDP_dMRI_ProbtrackX_ICVF_cgh_r		WM tract ICVF	Weighted-mean ICVF (intra-cellular volume fraction) in tract right parahippocampal part of cingulum (from dMRI data)
1958	IDP_dMRI_ProbtrackX_ICVF_cst_l		WM tract ICVF	Weighted-mean ICVF (intra-cellular volume fraction) in tract left corticospinal tract (from dMRI data)
1959	IDP_dMRI_ProbtrackX_ICVF_cst_r		WM tract ICVF	Weighted-mean ICVF (intra-cellular volume fraction) in tract right corticospinal tract (from dMRI data)
1960	IDP_dMRI_ProbtrackX_ICVF_fma		WM tract ICVF	Weighted-mean ICVF (intra-cellular volume fraction) in tract forceps major (from dMRI data)
1961	IDP_dMRI_ProbtrackX_ICVF_fmi		WM tract ICVF	Weighted-mean ICVF (intra-cellular volume fraction) in tract forceps minor (from dMRI data)
1962	IDP_dMRI_ProbtrackX_ICVF_ifo_l		WM tract ICVF	Weighted-mean ICVF (intra-cellular volume fraction) in tract left inferior fronto-occipital fasciculus (from dMRI data)
1963	IDP_dMRI_ProbtrackX_ICVF_ifo_r		WM tract ICVF	Weighted-mean ICVF (intra-cellular volume fraction) in tract right inferior fronto-occipital fasciculus (from dMRI data)
1964	IDP_dMRI_ProbtrackX_ICVF_ilf_l		WM tract ICVF	Weighted-mean ICVF (intra-cellular volume fraction) in tract left inferior longitudinal fasciculus (from dMRI data)
1965	IDP_dMRI_ProbtrackX_ICVF_ilf_r		WM tract ICVF	Weighted-mean ICVF (intra-cellular volume fraction) in tract right inferior longitudinal fasciculus (from dMRI data)
1966	IDP_dMRI_ProbtrackX_ICVF_mcp		WM tract ICVF	Weighted-mean ICVF (intra-cellular volume fraction) in tract middle cerebellar peduncle (from dMRI data)
1967	IDP_dMRI_ProbtrackX_ICVF_ml_l		WM tract ICVF	Weighted-mean ICVF (intra-cellular volume fraction) in tract left medial lemniscus (from dMRI data)
1968	IDP_dMRI_ProbtrackX_ICVF_ml_r		WM tract ICVF	Weighted-mean ICVF (intra-cellular volume fraction) in tract right medial lemniscus (from dMRI data)
1969	IDP_dMRI_ProbtrackX_ICVF_ptr_l		WM tract ICVF	Weighted-mean ICVF (intra-cellular volume fraction) in tract left posterior thalamic radiation (from dMRI data)
1970	IDP_dMRI_ProbtrackX_ICVF_ptr_r		WM tract ICVF	Weighted-mean ICVF (intra-cellular volume fraction) in tract right posterior thalamic radiation (from dMRI data)
1971	IDP_dMRI_ProbtrackX_ICVF_slf_l		WM tract ICVF	Weighted-mean ICVF (intra-cellular volume fraction) in tract left superior longitudinal fasciculus (from dMRI data)
1972	IDP_dMRI_ProbtrackX_ICVF_slf_r		WM tract ICVF	Weighted-mean ICVF (intra-cellular volume fraction) in tract right superior longitudinal fasciculus (from dMRI data)
1973	IDP_dMRI_ProbtrackX_ICVF_str_l		WM tract ICVF	Weighted-mean ICVF (intra-cellular volume fraction) in tract left superior thalamic radiation (from dMRI data)
1974	IDP_dMRI_ProbtrackX_ICVF_str_r		WM tract ICVF	Weighted-mean ICVF (intra-cellular volume fraction) in tract right superior thalamic radiation (from dMRI data)
1975	IDP_dMRI_ProbtrackX_ICVF_unc_l		WM tract ICVF	Weighted-mean ICVF (intra-cellular volume fraction) in tract left uncinate fasciculus (from dMRI data)
1976	IDP_dMRI_ProbtrackX_ICVF_unc_r		WM tract ICVF	Weighted-mean ICVF (intra-cellular volume fraction) in tract right uncinate fasciculus (from dMRI data)
1977	IDP_dMRI_TBSS_OD_Middle_cerebellar_peduncle		WM tract OD	Mean OD (orientation dispersion index) in middle cerebellar peduncle on FA (fractional anisotropy) skeleton (from dMRI data)
1978	IDP_dMRI_TBSS_OD_Pontine_crossing_tract		WM tract OD	Mean OD (orientation dispersion index) in pontine crossing tract on FA (fractional anisotropy) skeleton (from dMRI data)
1979	IDP_dMRI_TBSS_OD_Genu_of_corpus_callosum		WM tract OD	Mean OD (orientation dispersion index) in genu of corpus callosum on FA (fractional anisotropy) skeleton (from dMRI data)
1980	IDP_dMRI_TBSS_OD_Body_of_corpus_callosum		WM tract OD	Mean OD (orientation dispersion index) in body of corpus callosum on FA (fractional anisotropy) skeleton (from dMRI data)
1981	IDP_dMRI_TBSS_OD_Splenium_of_corpus_callosum		WM tract OD	Mean OD (orientation dispersion index) in splenium of corpus callosum on FA (fractional anisotropy) skeleton (from dMRI data)
1982	IDP_dMRI_TBSS_OD_Fornix		WM tract OD	Mean OD (orientation dispersion index) in fornix on FA (fractional anisotropy) skeleton (from dMRI data)
1983	IDP_dMRI_TBSS_OD_Corticospinal_tract_R		WM tract OD	Mean OD (orientation dispersion index) in corticospinal tract (right) on FA (fractional anisotropy) skeleton (from dMRI data)
1984	IDP_dMRI_TBSS_OD_Corticospinal_tract_L		WM tract OD	Mean OD (orientation dispersion index) in corticospinal tract (left) on FA (fractional anisotropy) skeleton (from dMRI data)
1985	IDP_dMRI_TBSS_OD_Medial_lemniscus_R		WM tract OD	Mean OD (orientation dispersion index) in medial lemniscus (right) on FA (fractional anisotropy) skeleton (from dMRI data)
1986	IDP_dMRI_TBSS_OD_Medial_lemniscus_L		WM tract OD	Mean OD (orientation dispersion index) in medial lemniscus (left) on FA (fractional anisotropy) skeleton (from dMRI data)
1987	IDP_dMRI_TBSS_OD_Inferior_cerebellar_peduncle_R		WM tract OD	Mean OD (orientation dispersion index) in inferior cerebellar peduncle (right) on FA (fractional anisotropy) skeleton (from dMRI data)
1988	IDP_dMRI_TBSS_OD_Inferior_cerebellar_peduncle_L		WM tract OD	Mean OD (orientation dispersion index) in inferior cerebellar peduncle (left) on FA (fractional anisotropy) skeleton (from dMRI data)
1989	IDP_dMRI_TBSS_OD_Superior_cerebellar_peduncle_R		WM tract OD	Mean OD (orientation dispersion index) in superior cerebellar peduncle (right) on FA (fractional anisotropy) skeleton (from dMRI data)
1990	IDP_dMRI_TBSS_OD_Superior_cerebellar_peduncle_L		WM tract OD	Mean OD (orientation dispersion index) in superior cerebellar peduncle (left) on FA (fractional anisotropy) skeleton (from dMRI data)
1991	IDP_dMRI_TBSS_OD_Cerebral_peduncle_R		WM tract OD	Mean OD (orientation dispersion index) in cerebral peduncle (right) on FA (fractional anisotropy) skeleton (from dMRI data)
1992	IDP_dMRI_TBSS_OD_Cerebral_peduncle_L		WM tract OD	Mean OD (orientation dispersion index) in cerebral peduncle (left) on FA (fractional anisotropy) skeleton (from dMRI data)
1993	IDP_dMRI_TBSS_OD_Anterior_limb_of_internal_capsule_R		WM tract OD	Mean OD (orientation dispersion index) in anterior limb of internal capsule (right) on FA (fractional anisotropy) skeleton (from dMRI data)
1994	IDP_dMRI_TBSS_OD_Anterior_limb_of_internal_capsule_L		WM tract OD	Mean OD (orientation dispersion index) in anterior limb of internal capsule (left) on FA (fractional anisotropy) skeleton (from dMRI data)
1995	IDP_dMRI_TBSS_OD_Posterior_limb_of_internal_capsule_R		WM tract OD	Mean OD (orientation dispersion index) in posterior limb of internal capsule (right) on FA (fractional anisotropy) skeleton (from dMRI data)
1996	IDP_dMRI_TBSS_OD_Posterior_limb_of_internal_capsule_L		WM tract OD	Mean OD (orientation dispersion index) in posterior limb of internal capsule (left) on FA (fractional anisotropy) skeleton (from dMRI data)
1997	IDP_dMRI_TBSS_OD_Retrolenticular_part_of_internal_capsule_R		WM tract OD	Mean OD (orientation dispersion index) in retrolenticular part of internal capsule (right) on FA (fractional anisotropy) skeleton (from dMRI data)
1998	IDP_dMRI_TBSS_OD_Retrolenticular_part_of_internal_capsule_L		WM tract OD	Mean OD (orientation dispersion index) in retrolenticular part of internal capsule (left) on FA (fractional anisotropy) skeleton (from dMRI data)
[truncated: 1,937 more rows]

## Sheet: Supplementary Table 3
Supplementary Table 3 The mendelian randomization analysis results of the causal effects of smoking on IDPs
exposure	outcome	method	nsnp	b	se	pval	lo_ci	up_ci	or	or_lci95	or_uci95
Smoking	AmygNuclei_lh_volume_Accessory-Basal-nucleus	MR Egger	94	0.142455	0.358908	0.692352	-0.561004	0.845914	1.1531	0.570636	2.33011
Smoking	AmygNuclei_lh_volume_Accessory-Basal-nucleus	Weighted median	94	0.103868	0.124653	0.4047	-0.140453	0.348189	1.10945	0.868965	1.4165
Smoking	AmygNuclei_lh_volume_Accessory-Basal-nucleus	Inverse variance weighted	94	-0.040835	0.0913818	0.654975	-0.219943	0.138273	0.959987	0.802564	1.14829
Smoking	AmygNuclei_lh_volume_Accessory-Basal-nucleus	Simple mode	94	0.12139	0.318926	0.704352	-0.503705	0.746485	1.12907	0.604287	2.10957
Smoking	AmygNuclei_lh_volume_Accessory-Basal-nucleus	Weighted mode	94	0.223015	0.214509	0.301197	-0.197423	0.643453	1.24984	0.820843	1.90304
Smoking	AmygNuclei_lh_volume_Anterior-amygdaloid-area-AAA	MR Egger	93	0.0643855	0.346159	0.852859	-0.614086	0.742857	1.0665	0.541135	2.10193
Smoking	AmygNuclei_lh_volume_Anterior-amygdaloid-area-AAA	Weighted median	93	0.0542815	0.126704	0.668352	-0.194059	0.302622	1.05578	0.823609	1.3534
Smoking	AmygNuclei_lh_volume_Anterior-amygdaloid-area-AAA	Inverse variance weighted	93	-0.0629066	0.0886192	0.477796	-0.2366	0.110787	0.939031	0.789307	1.11716
Smoking	AmygNuclei_lh_volume_Anterior-amygdaloid-area-AAA	Simple mode	93	-0.061861	0.338218	0.855277	-0.724768	0.601046	0.940014	0.484437	1.82403
Smoking	AmygNuclei_lh_volume_Anterior-amygdaloid-area-AAA	Weighted mode	93	0.18243	0.240906	0.450826	-0.289747	0.654607	1.20013	0.748453	1.92439
Smoking	AmygNuclei_lh_volume_Basal-nucleus	MR Egger	94	0.327517	0.327383	0.319736	-0.314153	0.969187	1.38752	0.730407	2.6358
Smoking	AmygNuclei_lh_volume_Basal-nucleus	Weighted median	94	0.0855989	0.118281	0.469257	-0.146232	0.31743	1.08937	0.863957	1.37359
Smoking	AmygNuclei_lh_volume_Basal-nucleus	Inverse variance weighted	94	-0.0340969	0.0838174	0.684155	-0.198379	0.130185	0.966478	0.820059	1.13904
Smoking	AmygNuclei_lh_volume_Basal-nucleus	Simple mode	94	0.11853	0.301258	0.694887	-0.471935	0.708996	1.12584	0.623794	2.03195
Smoking	AmygNuclei_lh_volume_Basal-nucleus	Weighted mode	94	0.180664	0.231764	0.437654	-0.273593	0.634921	1.19801	0.760642	1.88687
Smoking	AmygNuclei_lh_volume_Central-nucleus	MR Egger	94	0.0422114	0.34706	0.903461	-0.638027	0.72245	1.04311	0.528334	2.05947
Smoking	AmygNuclei_lh_volume_Central-nucleus	Weighted median	94	0.0545508	0.126482	0.666256	-0.193355	0.302456	1.05607	0.82419	1.35318
Smoking	AmygNuclei_lh_volume_Central-nucleus	Inverse variance weighted	94	-0.113081	0.0883341	0.200491	-0.286216	0.0600536	0.893078	0.7511	1.06189
Smoking	AmygNuclei_lh_volume_Central-nucleus	Simple mode	94	0.172262	0.292104	0.556803	-0.400262	0.744787	1.18799	0.670144	2.10599
Smoking	AmygNuclei_lh_volume_Central-nucleus	Weighted mode	94	0.160162	0.235961	0.498971	-0.302321	0.622646	1.1737	0.739101	1.86385
Smoking	AmygNuclei_lh_volume_Cortical-nucleus	MR Egger	93	-0.0968991	0.360663	0.788792	-0.803799	0.610001	0.907648	0.447625	1.84043
Smoking	AmygNuclei_lh_volume_Cortical-nucleus	Weighted median	93	-0.0499686	0.124022	0.687022	-0.293053	0.193115	0.951259	0.745983	1.21302
Smoking	AmygNuclei_lh_volume_Cortical-nucleus	Inverse variance weighted	93	-0.0292327	0.0921508	0.751071	-0.209848	0.151383	0.97119	0.810707	1.16344
Smoking	AmygNuclei_lh_volume_Cortical-nucleus	Simple mode	93	-0.261595	0.291166	0.371296	-0.832281	0.30909	0.769822	0.435056	1.36219
Smoking	AmygNuclei_lh_volume_Cortical-nucleus	Weighted mode	93	-0.21938	0.268995	0.416861	-0.746611	0.30785	0.803016	0.47397	1.3605
Smoking	AmygNuclei_lh_volume_Corticoamygdaloid-transitio	MR Egger	94	-0.0664242	0.342819	0.846792	-0.73835	0.605502	0.935734	0.477902	1.83217
Smoking	AmygNuclei_lh_volume_Corticoamygdaloid-transitio	Weighted median	94	-0.112747	0.12342	0.360966	-0.35465	0.129156	0.893377	0.701419	1.13787
Smoking	AmygNuclei_lh_volume_Corticoamygdaloid-transitio	Inverse variance weighted	94	-0.138042	0.0871754	0.113309	-0.308905	0.0328221	0.871062	0.73425	1.03337
Smoking	AmygNuclei_lh_volume_Corticoamygdaloid-transitio	Simple mode	94	-0.214312	0.278258	0.443139	-0.759697	0.331073	0.807097	0.467808	1.39246
Smoking	AmygNuclei_lh_volume_Corticoamygdaloid-transitio	Weighted mode	94	-0.0524777	0.226749	0.817485	-0.496905	0.39195	0.948876	0.608411	1.47986
Smoking	AmygNuclei_lh_volume_Lateral-nucleus	MR Egger	94	0.137348	0.370848	0.711965	-0.589515	0.86421	1.14723	0.554596	2.37313
Smoking	AmygNuclei_lh_volume_Lateral-nucleus	Weighted median	94	0.111005	0.122264	0.363927	-0.128633	0.350643	1.1174	0.879296	1.41998
Smoking	AmygNuclei_lh_volume_Lateral-nucleus	Inverse variance weighted	94	0.0217345	0.0943329	0.817779	-0.163158	0.206627	1.02197	0.849457	1.22952
Smoking	AmygNuclei_lh_volume_Lateral-nucleus	Simple mode	94	-0.484328	0.376384	0.20136	-1.22204	0.253384	0.616111	0.294628	1.28838
Smoking	AmygNuclei_lh_volume_Lateral-nucleus	Weighted mode	94	0.368869	0.287726	0.203025	-0.195075	0.932812	1.4461	0.822773	2.54165
Smoking	AmygNuclei_lh_volume_Medial-nucleus	MR Egger	93	0.25956	0.366941	0.481149	-0.459645	0.978766	1.29636	0.631508	2.66117
Smoking	AmygNuclei_lh_volume_Medial-nucleus	Weighted median	93	0.0453365	0.132064	0.731379	-0.213509	0.304182	1.04638	0.807745	1.35552
Smoking	AmygNuclei_lh_volume_Medial-nucleus	Inverse variance weighted	93	0.0496042	0.0939154	0.597375	-0.13447	0.233678	1.05086	0.874179	1.26324
Smoking	AmygNuclei_lh_volume_Medial-nucleus	Simple mode	93	0.116474	0.321821	0.718242	-0.514296	0.747243	1.12353	0.597921	2.11117
Smoking	AmygNuclei_lh_volume_Medial-nucleus	Weighted mode	93	0.103236	0.257399	0.689297	-0.401266	0.607738	1.10875	0.669472	1.83627
Smoking	AmygNuclei_lh_volume_Paralaminar-nucleus	MR Egger	94	0.524142	0.312977	0.0973897	-0.089293	1.13758	1.68901	0.914578	3.1192
Smoking	AmygNuclei_lh_volume_Paralaminar-nucleus	Weighted median	94	0.0043359	0.122974	0.971874	-0.236693	0.245365	1.00435	0.789233	1.27809
Smoking	AmygNuclei_lh_volume_Paralaminar-nucleus	Inverse variance weighted	94	-0.0575832	0.0811245	0.47782	-0.216587	0.101421	0.944043	0.805262	1.10674
Smoking	AmygNuclei_lh_volume_Paralaminar-nucleus	Simple mode	94	0.120039	0.308296	0.697899	-0.484222	0.724299	1.12754	0.616177	2.06328
Smoking	AmygNuclei_lh_volume_Paralaminar-nucleus	Weighted mode	94	0.165285	0.241656	0.495696	-0.308361	0.638932	1.17973	0.73465	1.89446
Smoking	AmygNuclei_lh_volume_Whole-amygdala	MR Egger	94	0.201624	0.352912	0.569178	-0.490083	0.893331	1.22339	0.612576	2.44326
Smoking	AmygNuclei_lh_volume_Whole-amygdala	Weighted median	94	0.055794	0.130528	0.669052	-0.200041	0.311629	1.05738	0.818697	1.36565
Smoking	AmygNuclei_lh_volume_Whole-amygdala	Inverse variance weighted	94	-0.0374843	0.0899585	0.676909	-0.213803	0.138834	0.96321	0.807507	1.14893
Smoking	AmygNuclei_lh_volume_Whole-amygdala	Simple mode	94	0.226438	0.344954	0.513169	-0.449672	0.902547	1.25412	0.637838	2.46588
Smoking	AmygNuclei_lh_volume_Whole-amygdala	Weighted mode	94	0.316261	0.244594	0.199212	-0.163143	0.795665	1.37199	0.84947	2.21591
Smoking	AmygNuclei_rh_volume_Accessory-Basal-nucleus	MR Egger	94	-0.141351	0.394896	0.721205	-0.915347	0.632646	0.868185	0.400378	1.88259
Smoking	AmygNuclei_rh_volume_Accessory-Basal-nucleus	Weighted median	94	-0.058809	0.128119	0.64622	-0.309921	0.192303	0.942887	0.733505	1.21204
Smoking	AmygNuclei_rh_volume_Accessory-Basal-nucleus	Inverse variance weighted	94	-0.127315	0.100394	0.204742	-0.324086	0.0694567	0.880456	0.723188	1.07193
Smoking	AmygNuclei_rh_volume_Accessory-Basal-nucleus	Simple mode	94	-0.0841873	0.368016	0.819558	-0.805498	0.637123	0.919259	0.446865	1.89103
Smoking	AmygNuclei_rh_volume_Accessory-Basal-nucleus	Weighted mode	94	-0.0129171	0.26137	0.96069	-0.525203	0.499369	0.987166	0.591435	1.64768
Smoking	AmygNuclei_rh_volume_Anterior-amygdaloid-area-AAA	MR Egger	91	-0.410939	0.352692	0.247072	-1.10222	0.280337	0.663027	0.332135	1.32358
Smoking	AmygNuclei_rh_volume_Anterior-amygdaloid-area-AAA	Weighted median	91	-0.144955	0.126219	0.250787	-0.392344	0.102434	0.865061	0.675472	1.10786
Smoking	AmygNuclei_rh_volume_Anterior-amygdaloid-area-AAA	Inverse variance weighted	91	-0.185697	0.0901515	0.0394148	-0.362394	-0.00899984	0.830525	0.696008	0.991041
Smoking	AmygNuclei_rh_volume_Anterior-amygdaloid-area-AAA	Simple mode	91	0.310873	0.378342	0.413435	-0.430678	1.05242	1.36462	0.650068	2.86459
Smoking	AmygNuclei_rh_volume_Anterior-amygdaloid-area-AAA	Weighted mode	91	0.350528	0.335672	0.299163	-0.307389	1.00845	1.41982	0.735364	2.74134
Smoking	AmygNuclei_rh_volume_Basal-nucleus	MR Egger	91	0.0379335	0.361721	0.916715	-0.67104	0.746907	1.03866	0.511177	2.11046
Smoking	AmygNuclei_rh_volume_Basal-nucleus	Weighted median	91	-0.203147	0.126224	0.107527	-0.450546	0.0442529	0.816159	0.63728	1.04525
Smoking	AmygNuclei_rh_volume_Basal-nucleus	Inverse variance weighted	91	-0.156765	0.0914001	0.0863183	-0.335909	0.0223796	0.854905	0.714688	1.02263
Smoking	AmygNuclei_rh_volume_Basal-nucleus	Simple mode	91	-0.467475	0.35107	0.186363	-1.15557	0.220621	0.626582	0.314878	1.24685
Smoking	AmygNuclei_rh_volume_Basal-nucleus	Weighted mode	91	-0.453865	0.299004	0.132539	-1.03991	0.132183	0.635169	0.353486	1.14132
Smoking	AmygNuclei_rh_volume_Central-nucleus	MR Egger	94	0.0160446	0.331192	0.961467	-0.633092	0.665181	1.01617	0.530948	1.94484
Smoking	AmygNuclei_rh_volume_Central-nucleus	Weighted median	94	-0.109395	0.123786	0.376835	-0.352016	0.133226	0.896376	0.703269	1.14251
Smoking	AmygNuclei_rh_volume_Central-nucleus	Inverse variance weighted	94	-0.155484	0.0843286	0.0652142	-0.320768	0.0098001	0.856001	0.725592	1.00985
Smoking	AmygNuclei_rh_volume_Central-nucleus	Simple mode	94	-0.0118714	0.306115	0.969148	-0.611858	0.588115	0.988199	0.542342	1.80059
Smoking	AmygNuclei_rh_volume_Central-nucleus	Weighted mode	94	0.0121425	0.248984	0.961209	-0.475865	0.50015	1.01222	0.621347	1.64897
Smoking	AmygNuclei_rh_volume_Cortical-nucleus	MR Egger	93	-0.0736341	0.351708	0.834634	-0.762981	0.615713	0.929012	0.466274	1.85098
Smoking	AmygNuclei_rh_volume_Cortical-nucleus	Weighted median	93	-0.101136	0.123759	0.413813	-0.343703	0.141431	0.90381	0.70914	1.15192
Smoking	AmygNuclei_rh_volume_Cortical-nucleus	Inverse variance weighted	93	-0.0582256	0.0890821	0.513359	-0.232826	0.116375	0.943437	0.792291	1.12342
Smoking	AmygNuclei_rh_volume_Cortical-nucleus	Simple mode	93	-0.164165	0.297945	0.582975	-0.748138	0.419808	0.848602	0.473247	1.52167
Smoking	AmygNuclei_rh_volume_Cortical-nucleus	Weighted mode	93	-0.137284	0.226919	0.546675	-0.582045	0.307477	0.871723	0.558755	1.35999
Smoking	AmygNuclei_rh_volume_Corticoamygdaloid-transitio	MR Egger	94	-0.443652	0.393626	0.262635	-1.21516	0.327854	0.641689	0.296663	1.38799
Smoking	AmygNuclei_rh_volume_Corticoamygdaloid-transitio	Weighted median	94	-0.0677814	0.130396	0.603195	-0.323358	0.187795	0.934465	0.723715	1.20659
Smoking	AmygNuclei_rh_volume_Corticoamygdaloid-transitio	Inverse variance weighted	94	-0.154913	0.100383	0.122775	-0.351663	0.0418364	0.856489	0.703517	1.04272
Smoking	AmygNuclei_rh_volume_Corticoamygdaloid-transitio	Simple mode	94	0.135578	0.352947	0.701759	-0.556199	0.827354	1.1452	0.573384	2.28726
Smoking	AmygNuclei_rh_volume_Corticoamygdaloid-transitio	Weighted mode	94	-0.0125738	0.255175	0.960806	-0.512716	0.487569	0.987505	0.598867	1.62835
Smoking	AmygNuclei_rh_volume_Lateral-nucleus	MR Egger	93	-0.0914295	0.398822	0.81919	-0.87312	0.690261	0.912626	0.417647	1.99424
Smoking	AmygNuclei_rh_volume_Lateral-nucleus	Weighted median	93	-0.00142664	0.126192	0.99098	-0.248764	0.24591	0.998574	0.779764	1.27879
Smoking	AmygNuclei_rh_volume_Lateral-nucleus	Inverse variance weighted	93	0.0100411	0.102042	0.921613	-0.189962	0.210044	1.01009	0.826991	1.23373
Smoking	AmygNuclei_rh_volume_Lateral-nucleus	Simple mode	93	0.0127196	0.352821	0.97132	-0.67881	0.704249	1.0128	0.50722	2.02233
Smoking	AmygNuclei_rh_volume_Lateral-nucleus	Weighted mode	93	0.128726	0.27414	0.639779	-0.408589	0.666041	1.13738	0.664587	1.94651
Smoking	AmygNuclei_rh_volume_Medial-nucleus	MR Egger	94	-0.23052	0.347788	0.509104	-0.912186	0.451145	0.79412	0.401645	1.57011
Smoking	AmygNuclei_rh_volume_Medial-nucleus	Weighted median	94	-0.0113714	0.123868	0.926855	-0.254153	0.23141	0.988693	0.775573	1.26038
Smoking	AmygNuclei_rh_volume_Medial-nucleus	Inverse variance weighted	94	-0.000835408	0.0886406	0.99248	-0.174571	0.1729	0.999165	0.839817	1.18875
Smoking	AmygNuclei_rh_volume_Medial-nucleus	Simple mode	94	-0.116787	0.3088	0.706147	-0.722034	0.48846	0.889775	0.485763	1.62981
Smoking	AmygNuclei_rh_volume_Medial-nucleus	Weighted mode	94	-0.0727413	0.254306	0.775485	-0.571182	0.425699	0.929841	0.564857	1.53066
Smoking	AmygNuclei_rh_volume_Paralaminar-nucleus	MR Egger	91	0.202529	0.356799	0.571716	-0.496796	0.901855	1.2245	0.608477	2.46417
Smoking	AmygNuclei_rh_volume_Paralaminar-nucleus	Weighted median	91	-0.159281	0.125886	0.205769	-0.406017	0.0874545	0.852757	0.666299	1.09139
Smoking	AmygNuclei_rh_volume_Paralaminar-nucleus	Inverse variance weighted	91	-0.0719602	0.0903195	0.425608	-0.248986	0.105066	0.930568	0.779591	1.11078
Smoking	AmygNuclei_rh_volume_Paralaminar-nucleus	Simple mode	91	-0.380435	0.329909	0.251902	-1.02706	0.266188	0.683564	0.358059	1.30498
Smoking	AmygNuclei_rh_volume_Paralaminar-nucleus	Weighted mode	91	-0.34282	0.321217	0.288712	-0.972406	0.286765	0.709766	0.378172	1.33211
Smoking	AmygNuclei_rh_volume_Whole-amygdala	MR Egger	91	-0.0303907	0.380711	0.936555	-0.776584	0.715802	0.970066	0.459975	2.04583
Smoking	AmygNuclei_rh_volume_Whole-amygdala	Weighted median	91	-0.130211	0.126189	0.302132	-0.37754	0.117119	0.877911	0.685545	1.12425
Smoking	AmygNuclei_rh_volume_Whole-amygdala	Inverse variance weighted	91	-0.129356	0.0960701	0.17815	-0.317653	0.0589415	0.878661	0.727855	1.06071
Smoking	AmygNuclei_rh_volume_Whole-amygdala	Simple mode	91	-0.546691	0.353824	0.125834	-1.24019	0.146805	0.578862	0.28933	1.15813
Smoking	AmygNuclei_rh_volume_Whole-amygdala	Weighted mode	91	-0.505291	0.261398	0.0563762	-1.01763	0.00704987	0.60333	0.36145	1.00707
Smoking	aparc-a2009s_lh_area_G-cingul-Post-dorsal	MR Egger	94	-0.42159	0.353658	0.236294	-1.11476	0.27158	0.656003	0.327994	1.31204
Smoking	aparc-a2009s_lh_area_G-cingul-Post-dorsal	Weighted median	94	-0.119589	0.123915	0.334499	-0.362463	0.123284	0.887285	0.69596	1.13121
Smoking	aparc-a2009s_lh_area_G-cingul-Post-dorsal	Inverse variance weighted	94	-0.099795	0.0903421	0.269318	-0.276865	0.0772755	0.905023	0.758157	1.08034
Smoking	aparc-a2009s_lh_area_G-cingul-Post-dorsal	Simple mode	94	0.0946244	0.339266	0.780933	-0.570336	0.759585	1.09925	0.565335	2.13739
Smoking	aparc-a2009s_lh_area_G-cingul-Post-dorsal	Weighted mode	94	0.0404883	0.269034	0.8807	-0.486819	0.567796	1.04132	0.614578	1.76437
Smoking	aparc-a2009s_lh_area_G-cingul-Post-ventral	MR Egger	94	0.239856	0.399276	0.549499	-0.542726	1.02244	1.27107	0.581162	2.77996
Smoking	aparc-a2009s_lh_area_G-cingul-Post-ventral	Weighted median	94	-0.170259	0.118532	0.150891	-0.402582	0.0620647	0.843447	0.668592	1.06403
Smoking	aparc-a2009s_lh_area_G-cingul-Post-ventral	Inverse variance weighted	94	-0.0325699	0.101781	0.748969	-0.232061	0.166921	0.967955	0.792898	1.18166
Smoking	aparc-a2009s_lh_area_G-cingul-Post-ventral	Simple mode	94	-0.296458	0.293277	0.314713	-0.871281	0.278365	0.743447	0.418415	1.32097
Smoking	aparc-a2009s_lh_area_G-cingul-Post-ventral	Weighted mode	94	-0.185083	0.235611	0.43413	-0.646881	0.276714	0.831035	0.523677	1.31879
Smoking	aparc-a2009s_lh_area_G-cuneus	MR Egger	92	0.18046	0.399646	0.652681	-0.602847	0.963766	1.19777	0.547251	2.62155
Smoking	aparc-a2009s_lh_area_G-cuneus	Weighted median	92	-0.121736	0.127205	0.338562	-0.371057	0.127585	0.885382	0.690005	1.13608
Smoking	aparc-a2009s_lh_area_G-cuneus	Inverse variance weighted	92	-0.0529142	0.102275	0.604896	-0.253373	0.147544	0.948461	0.776178	1.15898
Smoking	aparc-a2009s_lh_area_G-cuneus	Simple mode	92	-0.241432	0.302739	0.427242	-0.834801	0.351938	0.785502	0.433961	1.42182
Smoking	aparc-a2009s_lh_area_G-cuneus	Weighted mode	92	-0.241432	0.258873	0.353481	-0.748822	0.265959	0.785502	0.472923	1.30468
Smoking	aparc-a2009s_lh_area_G-front-inf-Opercular	MR Egger	94	-0.296202	0.342826	0.389834	-0.96814	0.375736	0.743637	0.379789	1.45606
Smoking	aparc-a2009s_lh_area_G-front-inf-Opercular	Weighted median	94	-0.080991	0.117965	0.492355	-0.312202	0.15022	0.922202	0.731833	1.16209
Smoking	aparc-a2009s_lh_area_G-front-inf-Opercular	Inverse variance weighted	94	-0.0633605	0.0873889	0.468427	-0.234643	0.107922	0.938605	0.790853	1.11396
Smoking	aparc-a2009s_lh_area_G-front-inf-Opercular	Simple mode	94	-0.241264	0.342771	0.483275	-0.913095	0.430566	0.785634	0.40128	1.53813
Smoking	aparc-a2009s_lh_area_G-front-inf-Opercular	Weighted mode	94	-0.162596	0.27387	0.554154	-0.699381	0.374188	0.849934	0.496893	1.45381
Smoking	aparc-a2009s_lh_area_G-front-inf-Orbital	MR Egger	94	0.313467	0.347188	0.368951	-0.367022	0.993955	1.36816	0.692794	2.7019
Smoking	aparc-a2009s_lh_area_G-front-inf-Orbital	Weighted median	94	-0.165425	0.130517	0.20499	-0.421237	0.0903877	0.847534	0.656234	1.0946
Smoking	aparc-a2009s_lh_area_G-front-inf-Orbital	Inverse variance weighted	94	-0.0620371	0.0888621	0.485097	-0.236207	0.112133	0.939848	0.789617	1.11866
Smoking	aparc-a2009s_lh_area_G-front-inf-Orbital	Simple mode	94	-0.333734	0.373733	0.374176	-1.06625	0.398783	0.716244	0.344297	1.49001
Smoking	aparc-a2009s_lh_area_G-front-inf-Orbital	Weighted mode	94	-0.369139	0.377067	0.330132	-1.10819	0.369913	0.691329	0.330156	1.44761
Smoking	aparc-a2009s_lh_area_G-front-inf-Triangul	MR Egger	94	-0.427268	0.346427	0.220585	-1.10627	0.251729	0.652288	0.330792	1.28625
Smoking	aparc-a2009s_lh_area_G-front-inf-Triangul	Weighted median	94	0.0540316	0.127926	0.672759	-0.196704	0.304767	1.05552	0.821434	1.35631
Smoking	aparc-a2009s_lh_area_G-front-inf-Triangul	Inverse variance weighted	94	-0.040215	0.0887075	0.650301	-0.214082	0.133652	0.960583	0.807282	1.14299
Smoking	aparc-a2009s_lh_area_G-front-inf-Triangul	Simple mode	94	-0.364378	0.322503	0.261448	-0.996483	0.267728	0.694629	0.369175	1.30699
Smoking	aparc-a2009s_lh_area_G-front-inf-Triangul	Weighted mode	94	0.0190436	0.247422	0.938814	-0.465904	0.503991	1.01923	0.627568	1.65531
Smoking	aparc-a2009s_lh_area_G-front-middle	MR Egger	94	-0.27086	0.400458	0.500499	-1.05576	0.514038	0.762723	0.347929	1.67203
Smoking	aparc-a2009s_lh_area_G-front-middle	Weighted median	94	-0.0915214	0.122738	0.45587	-0.332088	0.149045	0.912542	0.717424	1.16073
Smoking	aparc-a2009s_lh_area_G-front-middle	Inverse variance weighted	94	-0.0835188	0.101937	0.412604	-0.283315	0.116277	0.919874	0.753283	1.12331
Smoking	aparc-a2009s_lh_area_G-front-middle	Simple mode	94	-0.0836852	0.405736	0.837042	-0.878928	0.711558	0.919721	0.415228	2.03716
Smoking	aparc-a2009s_lh_area_G-front-middle	Weighted mode	94	-0.0571472	0.388013	0.883229	-0.817653	0.703359	0.944455	0.441466	2.02053
Smoking	aparc-a2009s_lh_area_G-front-sup	MR Egger	94	-0.677568	0.375267	0.0742578	-1.41309	0.0579564	0.507851	0.24339	1.05967
Smoking	aparc-a2009s_lh_area_G-front-sup	Weighted median	94	-0.241403	0.129451	0.0622055	-0.495127	0.0123201	0.785525	0.609493	1.0124
Smoking	aparc-a2009s_lh_area_G-front-sup	Inverse variance weighted	94	-0.130685	0.0965736	0.175986	-0.319969	0.0585991	0.877494	0.726171	1.06035
Smoking	aparc-a2009s_lh_area_G-front-sup	Simple mode	94	-0.631114	0.328288	0.0576108	-1.27456	0.0123304	0.531999	0.279555	1.01241
Smoking	aparc-a2009s_lh_area_G-front-sup	Weighted mode	94	-0.358861	0.253161	0.159671	-0.855056	0.137333	0.698471	0.425259	1.14721
Smoking	aparc-a2009s_lh_area_G-Ins-lg+S-cent-ins	MR Egger	94	-0.261807	0.353439	0.460736	-0.954548	0.430934	0.769659	0.384986	1.53869
Smoking	aparc-a2009s_lh_area_G-Ins-lg+S-cent-ins	Weighted median	94	-0.102498	0.121864	0.4003	-0.341351	0.136355	0.90258	0.710809	1.14609
Smoking	aparc-a2009s_lh_area_G-Ins-lg+S-cent-ins	Inverse variance weighted	94	0.00267517	0.0901444	0.976325	-0.174008	0.179358	1.00268	0.84029	1.19645
Smoking	aparc-a2009s_lh_area_G-Ins-lg+S-cent-ins	Simple mode	94	-0.257271	0.294092	0.383938	-0.833692	0.31915	0.773158	0.434442	1.37596
Smoking	aparc-a2009s_lh_area_G-Ins-lg+S-cent-ins	Weighted mode	94	-0.220139	0.224853	0.330103	-0.66085	0.220573	0.802407	0.516412	1.24679
Smoking	aparc-a2009s_lh_area_G-insular-short	MR Egger	93	-0.189931	0.357945	0.596978	-0.891503	0.511641	0.827016	0.410039	1.66803
Smoking	aparc-a2009s_lh_area_G-insular-short	Weighted median	93	-0.0450066	0.125538	0.719962	-0.291061	0.201048	0.955991	0.74747	1.22268
Smoking	aparc-a2009s_lh_area_G-insular-short	Inverse variance weighted	93	-0.0244796	0.091426	0.78889	-0.203675	0.154715	0.975818	0.815728	1.16733
Smoking	aparc-a2009s_lh_area_G-insular-short	Simple mode	93	0.0950112	0.337552	0.778981	-0.56659	0.756612	1.09967	0.567457	2.13104
Smoking	aparc-a2009s_lh_area_G-insular-short	Weighted mode	93	-0.431198	0.312672	0.171216	-1.04404	0.18164	0.64973	0.352031	1.19918
Smoking	aparc-a2009s_lh_area_G-oc-temp-lat-fusifor	MR Egger	94	-0.187279	0.330262	0.572054	-0.834591	0.460034	0.829213	0.434052	1.58413
Smoking	aparc-a2009s_lh_area_G-oc-temp-lat-fusifor	Weighted median	94	0.00337413	0.119815	0.977534	-0.231464	0.238212	1.00338	0.793372	1.26898
Smoking	aparc-a2009s_lh_area_G-oc-temp-lat-fusifor	Inverse variance weighted	94	0.0509648	0.0842143	0.54506	-0.114095	0.216025	1.05229	0.892173	1.24113
Smoking	aparc-a2009s_lh_area_G-oc-temp-lat-fusifor	Simple mode	94	-0.102474	0.309464	0.741289	-0.709024	0.504076	0.902602	0.492124	1.65546
Smoking	aparc-a2009s_lh_area_G-oc-temp-lat-fusifor	Weighted mode	94	-0.102474	0.222374	0.646005	-0.538327	0.333379	0.902602	0.583724	1.39568
Smoking	aparc-a2009s_lh_area_G-oc-temp-med-Lingual	MR Egger	90	0.215271	0.371662	0.563926	-0.513186	0.943728	1.2402	0.598585	2.56954
Smoking	aparc-a2009s_lh_area_G-oc-temp-med-Lingual	Weighted median	90	0.130541	0.122616	0.287041	-0.109786	0.370869	1.13945	0.896026	1.44899
Smoking	aparc-a2009s_lh_area_G-oc-temp-med-Lingual	Inverse variance weighted	90	0.0689318	0.0958651	0.47211	-0.118964	0.256827	1.07136	0.88784	1.29282
Smoking	aparc-a2009s_lh_area_G-oc-temp-med-Lingual	Simple mode	90	-0.0459968	0.333037	0.890463	-0.69875	0.606756	0.955045	0.497207	1.83447
Smoking	aparc-a2009s_lh_area_G-oc-temp-med-Lingual	Weighted mode	90	0.000235233	0.277565	0.999326	-0.543792	0.544263	1.00024	0.580542	1.72334
Smoking	aparc-a2009s_lh_area_G-oc-temp-med-Parahip	MR Egger	93	0.146355	0.325731	0.654273	-0.492077	0.784788	1.15761	0.611355	2.19194
Smoking	aparc-a2009s_lh_area_G-oc-temp-med-Parahip	Weighted median	93	0.0154515	0.122421	0.899561	-0.224494	0.255397	1.01557	0.798921	1.29097
Smoking	aparc-a2009s_lh_area_G-oc-temp-med-Parahip	Inverse variance weighted	93	-0.0812095	0.0830513	0.328161	-0.24399	0.0815709	0.922	0.783495	1.08499
Smoking	aparc-a2009s_lh_area_G-oc-temp-med-Parahip	Simple mode	93	0.407208	0.321173	0.208041	-0.222291	1.03671	1.50262	0.800683	2.81991
Smoking	aparc-a2009s_lh_area_G-oc-temp-med-Parahip	Weighted mode	93	0.346512	0.285809	0.228467	-0.213673	0.906698	1.41413	0.807612	2.47613
Smoking	aparc-a2009s_lh_area_G-occipital-middle	MR Egger	94	0.1943	0.394537	0.623557	-0.578993	0.967592	1.21446	0.560462	2.6316
Smoking	aparc-a2009s_lh_area_G-occipital-middle	Weighted median	94	0.084	0.126402	0.506339	-0.163747	0.331747	1.08763	0.848957	1.3934
Smoking	aparc-a2009s_lh_area_G-occipital-middle	Inverse variance weighted	94	-0.00248685	0.100446	0.980248	-0.199361	0.194387	0.997516	0.819254	1.21457
Smoking	aparc-a2009s_lh_area_G-occipital-middle	Simple mode	94	0.0613844	0.314808	0.845826	-0.555639	0.678407	1.06331	0.573706	1.97074
Smoking	aparc-a2009s_lh_area_G-occipital-middle	Weighted mode	94	0.0937632	0.230234	0.684759	-0.357495	0.545021	1.0983	0.699426	1.72464
Smoking	aparc-a2009s_lh_area_G-occipital-sup	MR Egger	94	-0.138291	0.387311	0.721869	-0.89742	0.620839	0.870846	0.40762	1.86049
Smoking	aparc-a2009s_lh_area_G-occipital-sup	Weighted median	94	0.0399098	0.125629	0.750728	-0.206323	0.286143	1.04072	0.81357	1.33128
Smoking	aparc-a2009s_lh_area_G-occipital-sup	Inverse variance weighted	94	0.0975662	0.0986758	0.322783	-0.0958385	0.290971	1.10248	0.908611	1.33773
Smoking	aparc-a2009s_lh_area_G-occipital-sup	Simple mode	94	0.267325	0.318515	0.403462	-0.356965	0.891615	1.30646	0.699797	2.43907
Smoking	aparc-a2009s_lh_area_G-occipital-sup	Weighted mode	94	0.105881	0.233866	0.651788	-0.352496	0.564257	1.11169	0.702932	1.75814
Smoking	aparc-a2009s_lh_area_G-orbital	MR Egger	90	-0.011107	0.411848	0.978546	-0.818328	0.796114	0.988954	0.441169	2.21691
Smoking	aparc-a2009s_lh_area_G-orbital	Weighted median	90	0.0216119	0.128288	0.866218	-0.229832	0.273056	1.02185	0.794667	1.31397
Smoking	aparc-a2009s_lh_area_G-orbital	Inverse variance weighted	90	0.0550888	0.0956162	0.564517	-0.132319	0.242497	1.05663	0.876061	1.27443
Smoking	aparc-a2009s_lh_area_G-orbital	Simple mode	90	0.0248765	0.364484	0.945739	-0.689512	0.739265	1.02519	0.501821	2.09439
Smoking	aparc-a2009s_lh_area_G-orbital	Weighted mode	90	0.038039	0.288159	0.895277	-0.526753	0.602831	1.03877	0.590519	1.82729
Smoking	aparc-a2009s_lh_area_G-pariet-inf-Angular	MR Egger	94	0.0273578	0.34927	0.937737	-0.657211	0.711927	1.02774	0.518295	2.03791
Smoking	aparc-a2009s_lh_area_G-pariet-inf-Angular	Weighted median	94	-0.123748	0.122077	0.31073	-0.363019	0.115523	0.883602	0.695573	1.12246
Smoking	aparc-a2009s_lh_area_G-pariet-inf-Angular	Inverse variance weighted	94	-0.197163	0.089006	0.0267488	-0.371614	-0.0227111	0.821057	0.68962	0.977545
Smoking	aparc-a2009s_lh_area_G-pariet-inf-Angular	Simple mode	94	-0.229789	0.318451	0.472361	-0.853954	0.394376	0.794701	0.425728	1.48346
Smoking	aparc-a2009s_lh_area_G-pariet-inf-Angular	Weighted mode	94	0.0286081	0.270544	0.916014	-0.501657	0.558874	1.02902	0.605526	1.7487
Smoking	aparc-a2009s_lh_area_G-pariet-inf-Supramar	MR Egger	92	-0.314949	0.326884	0.337883	-0.955642	0.325743	0.729826	0.384565	1.38506
Smoking	aparc-a2009s_lh_area_G-pariet-inf-Supramar	Weighted median	92	-0.00226389	0.12055	0.985017	-0.238542	0.234014	0.997739	0.787776	1.26366
Smoking	aparc-a2009s_lh_area_G-pariet-inf-Supramar	Inverse variance weighted	92	-0.0189663	0.0842509	0.821888	-0.184098	0.146165	0.981212	0.831854	1.15739
Smoking	aparc-a2009s_lh_area_G-pariet-inf-Supramar	Simple mode	92	0.0113883	0.310202	0.970795	-0.596607	0.619383	1.01145	0.550677	1.85778
Smoking	aparc-a2009s_lh_area_G-pariet-inf-Supramar	Weighted mode	92	0.0113883	0.228754	0.960404	-0.436969	0.459746	1.01145	0.645991	1.58367
Smoking	aparc-a2009s_lh_area_G-parietal-sup	MR Egger	94	-0.146849	0.414528	0.723957	-0.959323	0.665625	0.863424	0.383152	1.94571
Smoking	aparc-a2009s_lh_area_G-parietal-sup	Weighted median	94	-0.0145792	0.132726	0.912533	-0.274721	0.245563	0.985527	0.759784	1.27834
Smoking	aparc-a2009s_lh_area_G-parietal-sup	Inverse variance weighted	94	-0.00335234	0.105457	0.97464	-0.210048	0.203343	0.996653	0.810546	1.22549
Smoking	aparc-a2009s_lh_area_G-parietal-sup	Simple mode	94	0.0277795	0.355216	0.937833	-0.668443	0.724002	1.02817	0.512506	2.06267
Smoking	aparc-a2009s_lh_area_G-parietal-sup	Weighted mode	94	0.167055	0.304684	0.584807	-0.430126	0.764236	1.18182	0.650427	2.14735
Smoking	aparc-a2009s_lh_area_G-postcentral	MR Egger	93	-0.395245	0.340387	0.248613	-1.0624	0.271915	0.673515	0.345624	1.31247
Smoking	aparc-a2009s_lh_area_G-postcentral	Weighted median	93	-0.251695	0.123274	0.0411755	-0.493312	-0.0100787	0.777481	0.610601	0.989972
Smoking	aparc-a2009s_lh_area_G-postcentral	Inverse variance weighted	93	-0.159947	0.086955	0.0658536	-0.330378	0.0104851	0.852189	0.718652	1.01054
Smoking	aparc-a2009s_lh_area_G-postcentral	Simple mode	93	-0.233687	0.306634	0.447949	-0.83469	0.367317	0.79161	0.434009	1.44386
Smoking	aparc-a2009s_lh_area_G-postcentral	Weighted mode	93	-0.263847	0.236901	0.268291	-0.728172	0.200479	0.768091	0.482791	1.22199
Smoking	aparc-a2009s_lh_area_G-precentral	MR Egger	93	-0.0426224	0.365241	0.907358	-0.758495	0.67325	0.958273	0.468371	1.9606
Smoking	aparc-a2009s_lh_area_G-precentral	Weighted median	93	-0.147597	0.125863	0.240925	-0.394289	0.0990949	0.862779	0.674159	1.10417
Smoking	aparc-a2009s_lh_area_G-precentral	Inverse variance weighted	93	-0.180532	0.0934976	0.0534983	-0.363788	0.00272295	0.834826	0.695039	1.00273
Smoking	aparc-a2009s_lh_area_G-precentral	Simple mode	93	-0.676532	0.364085	0.0663427	-1.39014	0.0370747	0.508377	0.249041	1.03777
Smoking	aparc-a2009s_lh_area_G-precentral	Weighted mode	93	0.233186	0.273794	0.396601	-0.30345	0.769822	1.26262	0.738266	2.15938
Smoking	aparc-a2009s_lh_area_G-precuneus	MR Egger	94	-0.456684	0.35518	0.201746	-1.15284	0.239469	0.63338	0.31574	1.27057
Smoking	aparc-a2009s_lh_area_G-precuneus	Weighted median	94	0.073342	0.13073	0.574784	-0.182888	0.329572	1.0761	0.832861	1.39037
Smoking	aparc-a2009s_lh_area_G-precuneus	Inverse variance weighted	94	-0.000289732	0.0911587	0.997464	-0.178961	0.178381	0.99971	0.836139	1.19528
Smoking	aparc-a2009s_lh_area_G-precuneus	Simple mode	94	0.636386	0.379317	0.0967609	-0.107076	1.37985	1.88964	0.898457	3.9743
Smoking	aparc-a2009s_lh_area_G-precuneus	Weighted mode	94	0.366182	0.282766	0.198526	-0.18804	0.920404	1.44222	0.828582	2.51031
Smoking	aparc-a2009s_lh_area_G-rectus	MR Egger	94	0.305314	0.319852	0.342309	-0.321597	0.932224	1.35705	0.724991	2.54015
Smoking	aparc-a2009s_lh_area_G-rectus	Weighted median	94	0.023741	0.118964	0.841821	-0.209428	0.25691	1.02403	0.811048	1.29293
Smoking	aparc-a2009s_lh_area_G-rectus	Inverse variance weighted	94	-0.01059	0.0817738	0.896959	-0.170867	0.149687	0.989466	0.842934	1.16147
Smoking	aparc-a2009s_lh_area_G-rectus	Simple mode	94	0.0556417	0.318502	0.861697	-0.568623	0.679906	1.05722	0.566305	1.97369
Smoking	aparc-a2009s_lh_area_G-rectus	Weighted mode	94	0.0118154	0.269314	0.9651	-0.51604	0.539671	1.01189	0.59688	1.71544
Smoking	aparc-a2009s_lh_area_G-subcallosal	MR Egger	94	0.392588	0.327323	0.233455	-0.248964	1.03414	1.48081	0.779608	2.81269
Smoking	aparc-a2009s_lh_area_G-subcallosal	Weighted median	94	0.070715	0.122338	0.563245	-0.169068	0.310498	1.07328	0.844452	1.3641
Smoking	aparc-a2009s_lh_area_G-subcallosal	Inverse variance weighted	94	0.0469492	0.0837512	0.575084	-0.117203	0.211102	1.04807	0.889405	1.23504
Smoking	aparc-a2009s_lh_area_G-subcallosal	Simple mode	94	0.608511	0.292214	0.0400504	0.0357712	1.18125	1.83769	1.03642	3.25845
Smoking	aparc-a2009s_lh_area_G-subcallosal	Weighted mode	94	0.545032	0.260593	0.0392087	0.0342695	1.05579	1.72466	1.03486	2.87426
Smoking	aparc-a2009s_lh_area_G-temp-sup-G-T-transv	MR Egger	93	-0.161719	0.390826	0.680003	-0.927737	0.6043	0.85068	0.395448	1.82997
Smoking	aparc-a2009s_lh_area_G-temp-sup-G-T-transv	Weighted median	93	0.0970644	0.125802	0.440372	-0.149507	0.343636	1.10193	0.861132	1.41007
Smoking	aparc-a2009s_lh_area_G-temp-sup-G-T-transv	Inverse variance weighted	93	0.139707	0.100047	0.162589	-0.0563848	0.335799	1.14994	0.945175	1.39906
Smoking	aparc-a2009s_lh_area_G-temp-sup-G-T-transv	Simple mode	93	0.228537	0.323283	0.481398	-0.405097	0.862172	1.25676	0.666912	2.3683
Smoking	aparc-a2009s_lh_area_G-temp-sup-G-T-transv	Weighted mode	93	0.214815	0.252214	0.396583	-0.279525	0.709154	1.23963	0.756143	2.03227
Smoking	aparc-a2009s_lh_area_G-temp-sup-Lateral	MR Egger	94	-0.255677	0.381725	0.504666	-1.00386	0.492503	0.774392	0.366463	1.63641
Smoking	aparc-a2009s_lh_area_G-temp-sup-Lateral	Weighted median	94	-0.148263	0.127044	0.243201	-0.397269	0.100743	0.862204	0.672153	1.10599
Smoking	aparc-a2009s_lh_area_G-temp-sup-Lateral	Inverse variance weighted	94	-0.0202337	0.0972589	0.835198	-0.210861	0.170394	0.97997	0.809887	1.18577
Smoking	aparc-a2009s_lh_area_G-temp-sup-Lateral	Simple mode	94	-0.16319	0.353714	0.645617	-0.85647	0.53009	0.84943	0.424659	1.69908
Smoking	aparc-a2009s_lh_area_G-temp-sup-Lateral	Weighted mode	94	-0.220718	0.267686	0.411742	-0.745382	0.303946	0.801943	0.474553	1.3552
Smoking	aparc-a2009s_lh_area_G-temp-sup-Plan-polar	MR Egger	94	-0.140175	0.365711	0.702386	-0.856968	0.576618	0.869206	0.424447	1.78001
Smoking	aparc-a2009s_lh_area_G-temp-sup-Plan-polar	Weighted median	94	0.00136174	0.125069	0.991313	-0.243773	0.246496	1.00136	0.783666	1.27953
Smoking	aparc-a2009s_lh_area_G-temp-sup-Plan-polar	Inverse variance weighted	94	-0.03456	0.0930183	0.710235	-0.216876	0.147756	0.96603	0.80503	1.15923
Smoking	aparc-a2009s_lh_area_G-temp-sup-Plan-polar	Simple mode	94	0.267151	0.36256	0.463069	-0.443465	0.977768	1.30624	0.641809	2.65852
Smoking	aparc-a2009s_lh_area_G-temp-sup-Plan-polar	Weighted mode	94	0.330402	0.318031	0.301546	-0.292939	0.953743	1.39153	0.746068	2.59541
Smoking	aparc-a2009s_lh_area_G-temp-sup-Plan-tempo	MR Egger	94	-0.227089	0.363162	0.533317	-0.938887	0.48471	0.79685	0.391063	1.6237
Smoking	aparc-a2009s_lh_area_G-temp-sup-Plan-tempo	Weighted median	94	0.0754244	0.12412	0.543403	-0.16785	0.318699	1.07834	0.84548	1.37534
[truncated: 19,438 more rows]

## Sheet: Supplementary Table 4
Supplementary Table 4 Causal relationships between Smoking and IDPs in sensitivity analysis
[truncated: 3,936 more rows]

[truncated: 11 more sheets: Supplementary Table 5, Supplementary Table 6, Supplementary Table 7, Supplementary Table 8, Supplementary Table 9, Supplementary Table 10, Supplementary Table 11, Supplementary Table 12, Supplementary Table 13, Supplementary Table 14, Supplementary Table 15]
